# Supplementary material for: A road damage and life-cycle greenhouse gas comparison of trucking and pipeline water delivery systems for hydraulically fractured oil and gas field development in Colorado
Source: PLoS One. 2017 Jul 7;12(7):e0180587. doi: 10.1371/journal.pone.0180587 (PMC5501573; doi:10.1371/journal.pone.0180587)
Supplement: S2 File — (XLSM) [file pone.0180587.s002.xlsm]

## Sheet: Field Layouts
CASE #		Num. Nodes		Distance			Field Layout				Intranodal Avg. Distance =				0.299498				Think about only comparing A1-A3 and A1-D1
				Pipeline	Trucking		7x7 nodes				Wells per Node =				16
				(internodal)	(average)
A1		48		48	3.5		1	2	3	4	5	6	7
							8	9	10	11	12	13	14		CPF																										25
	entries to CPF		4				15	16	17	18	19	20	21		barred nodes
	nodes per zone		12				22	23	24	CPF	26	27	28		active nodes		1	2	3	4	5	6	7	8	9	10	11	12	13	14	15	16	17	18	19	20	21	22	23	24		26	27	28	29	30	31	32	33
							29	30	31	32	33	34	35		ordinal dis.		6	5	4	3	4	5	6	5	4	3	2	3	4	5	4	3	2	1	2	3	4	3	2	1		1	2	3	4	3	2	1	2
							36	37	38	39	40	41	42		pipeline dis.		6	5	4	3	4	5	6	5	4	3	2	3	4	5	4	3	2	1	2	3	4	3	2	1		1	2	3	4	3	2	1	2
							43	44	45	46	47	48	49		direct dis.		4.24264	3.60555	3.16228	3	3.16228	3.60555	4.24264	3.60555	2.82843	2.23607	2	2.23607	2.82843	3.60555	3.16228	2.23607	1.41421	1	1.41421	2.23607	3.16228	3	2	1		1	2	3	3.16228	2.23607	1.41421	1	1.41421
B1		36		36	3.47222
															CPF																										25
	entries to CPF		4							9					barred nodes						5	6			9				13			16	17												29				33
	nodes per zone		9						9	CPF	9				active nodes		1	2	3	4			7	8		10	11	12		14	15			18	19	20	21	22	23	24		26	27	28		30	31	32
										9					ordinal dis.		6	5	4	3			6	5		3	2	3		5	4			1	2	3	4	3	2	1		1	2	3		3	2	1
															pipeline dis.		6	5	4	3			6	5		3	2	3		5	4			1	2	3	4	3	2	1		1	2	3		3	2	1
															direct dis.		4.24264	3.60555	3.16228	3			4.24264	3.60555		2.23607	2	2.23607		3.60555	3.16228			1	1.41421	2.23607	3.16228	3	2	1		1	2	3		2.23607	1.41421	1
C1		24		28	3.41667
															CPF																										25
	entries to CPF		3							8					barred nodes			2			5	6		8	9	10			13		15	16	17		19	20	21								29			32	33
	nodes per zone		8						8	CPF	8				active nodes		1		3	4			7				11	12		14				18				22	23	24		26	27	28		30	31
															ordinal dis.		6		4	3			6				2	3		5				1				3	2	1		1	2	3		3	2
															pipeline dis.		6		4	3			6				2	3		5				1				3	2	1		1	2	3		3	2
															direct dis.		4.24264		3.16228	3			4.24264				2	2.23607		3.60555				1				3	2	1		1	2	3		2.23607	1.41421
D1		12		21	3.58333
															CPF																										25
	entries to CPF		2												barred nodes			2	3	4	5	6	7	8	9	10	11	12	13		15	16	17	18	19	20	21	22				26			29			32	33
	nodes per zone		6						6	CPF	6				active nodes		1													14									23	24			27	28		30	31
															ordinal dis.		6													5									2	1			2	3		3	2
															pipeline dis.		6													5									2	1			2	3		3	2
															direct dis.		4.24264													3.60555									2	1			2	3		2.23607	1.41421
A2		48		48	4.8125		1	2	3	4	5	6	7
							8	9	10	11	12	13	14		CPF																													28
	entries to CPF		3				15	16	17	18	19	20	21		barred nodes
	nodes per zone		16				22	23	24	25	26	27	CPF		active nodes		1	2	3	4	5	6	7	8	9	10	11	12	13	14	15	16	17	18	19	20	21	22	23	24	25	26	27		29	30	31	32	33
							29	30	31	32	33	34	35		ordinal dis.		9	8	7	6	5	4	3	8	7	6	5	4	3	2	7	6	5	4	3	2	1	6	5	4	3	2	1		7	6	5	4	3
							36	37	38	39	40	41	42		pipeline dis.		9	8	7	6	5	4	3	8	7	6	5	4	3	2	7	6	5	4	3	2	1	6	5	4	3	2	1		7	6	5	4	3
							43	44	45	46	47	48	49		direct dis.		6.7082	5.83095	5	4.24264	3.60555	3.16228	3	6.32456	5.38516	4.47214	3.60555	2.82843	2.23607	2	6.08276	5.09902	4.12311	3.16228	2.23607	1.41421	1	6	5	4	3	2	1		6.08276	5.09902	4.12311	3.16228	2.23607
B2		36		36	4.66667
															CPF																													28
	entries to CPF		3										12		barred nodes						5	6			9				13			16	17												29				33
	nodes per zone		12									12	CPF		active nodes		1	2	3	4			7	8		10	11	12		14	15			18	19	20	21	22	23	24	25	26	27			30	31	32
													12		ordinal dis.		9	8	7	6			3	8		6	5	4		2	7			4	3	2	1	6	5	4	3	2	1			6	5	4
															pipeline dis.		9	8	7	6			3	8		6	5	4		2	7			4	3	2	1	6	5	4	3	2	1			6	5	4
															direct dis.		6.7082	5.83095	5	4.24264			3	6.32456		4.47214	3.60555	2.82843		2	6.08276			3.16228	2.23607	1.41421	1	6	5	4	3	2	1			5.09902	4.12311	3.16228
C2		24		28	4.625
															CPF																													28
	entries to CPF		2										7		barred nodes			2			5	6		8	9	10			13		15	16	17		19	20	21								29			32	33
	nodes per zone		12									12	CPF		active nodes		1		3	4			7				11	12		14				18				22	23	24	25	26	27			30	31
													5		ordinal dis.		9		7	6			3				5	4		2				4				6	5	4	3	2	1			6	5
															pipeline dis.		9		7	6			3				5	4		2				4				6	5	4	3	2	1			6	5
															direct dis.		6.7082		5	4.24264			3				3.60555	2.82843		2				3.16228				6	5	4	3	2	1			5.09902	4.12311
D2		12		21	4.33333
															CPF																													28
	entries to CPF		2										1		barred nodes			2	3	4	5	6	7	8	9	10	11	12	13		15	16	17	18	19	20	21	22				26			29			32	33
	nodes per zone		6									8	CPF		active nodes		1													14									23	24	25		27			30	31
													3		ordinal dis.		9													2									5	4	3		1			6	5
															pipeline dis.		9													2									5	4	3		1			6	5
															direct dis.		6.7082													2									5	4	3		1			5.09902	4.12311
A3		48		48	6.125		1	2	3	4	5	6	7
							8	9	10	11	12	13	14		CPF
	entries to CPF		2				15	16	17	18	19	20	21		barred nodes
	nodes per zone		24				22	23	24	25	26	27	28		active nodes		1	2	3	4	5	6	7	8	9	10	11	12	13	14	15	16	17	18	19	20	21	22	23	24	25	26	27	28	29	30	31	32	33
							29	30	31	32	33	34	35		ordinal dis.		12	11	10	9	8	7	6	11	10	9	8	7	6	5	10	9	8	7	6	5	4	9	8	7	6	5	4	3	8	7	6	5	4
							36	37	38	39	40	41	42		pipeline dis.		12	11	10	9	8	7	6	11	10	9	8	7	6	5	10	9	8	7	6	5	4	9	8	7	6	5	4	3	8	7	6	5	4
							43	44	45	46	47	48	CPF		direct dis.		8.48528	7.81025	7.2111	6.7082	6.32456	6.08276	6	7.81025	7.07107	6.40312	5.83095	5.38516	5.09902	5	7.2111	6.40312	5.65685	5	4.47214	4.12311	4	6.7082	5.83095	5	4.24264	3.60555	3.16228	3	6.32456	5.38516	4.47214	3.60555	2.82843
B3		36		36	6.2
															CPF
	entries to CPF		2												barred nodes						5	6			9				13			16	17												29				33
	nodes per zone		18												active nodes		1	2	3	4			7	8		10	11	12		14	15			18	19	20	21	22	23	24	25	26	27	28		30	31	32
															ordinal dis.		12	11	10	9			6	11		9	8	7		5	10			7	6	5	4	9	8	7	6	5	4	3		7	6	5
													18		pipeline dis.		12	11	10	9			6	11		9	8	7		5	10			7	6	5	4	9	8	7	6	5	4	3		7	6	5
												18	CPF		direct dis.		8.48528	7.81025	7.2111	6.7082			6	7.81025		6.40312	5.83095	5.38516		5	7.2111			5	4.47214	4.12311	4	6.7082	5.83095	5	4.24264	3.60555	3.16228	3		5.38516	4.47214	3.60555
C3		24		29	6
															CPF
	entries to CPF		2												barred nodes			2			5	6		8	9	10			13		15	16	17		19	20	21								29			32	33
	nodes per zone		12												active nodes		1		3	4			7				11	12		14				18				22	23	24	25	26	27	28		30	31
															ordinal dis.		12		10	9			6				8	7		5				7				9	8	7	6	5	4	3		7	6
													13		pipeline dis.		12		10	9			6				8	8		5				7				9	8	7	6	5	4	3		7	6
												11	CPF		direct dis.		8.48528		7.2111	6.7082			6				5.83095	5.38516		5				5				6.7082	5.83095	5	4.24264	3.60555	3.16228	3		5.38516	4.47214
																												penalty + 1
D3		12		22	5.75
				(non-optim)											CPF
	entries to CPF		1												barred nodes			2	3	4	5	6	7	8	9	10	11	12	13		15	16	17	18	19	20	21	22				26			29			32	33
	nodes per zone		12												active nodes		1													14									23	24	25		27	28		30	31
															ordinal dis.		12													5									8	7	6		4	3		7	6
													12		pipeline dis.		12													5									8	7	7		4	3		7	6
													CPF		direct dis.		8.48528													5									5.83095	5	4.24264		3.16228	3		5.38516	4.47214
																																									penalty + 1
				Noble East Pony Well Density (per node)
				1071	number of wells?
				108	number of nodes in east pony
				98	number with Noble
				10.9286	number of wells/node
										1			2
													3
		211.79
		204.2
										1			2
													3
										1			2
													3
										1			2
													3
[truncated: 16 more columns]

## Sheet: Water Production
Horizontal Well		(20 stages)		Based on Bing Bai's unpublished equations for East Pony										Well Lifetime:	20	years			Pump Utilization (hours per day)														Total Utilization (hours)				Max Time Between Wells
Approximate Well Lifetime = 30 years															7305	days			1 Node	A1	A2	A3	B1	B2	B3	C1	C2	C3	D1	D2	D3		Max Time	Min Time	Hybrid				Total	Well 1	Well 2	Well 3	Well 4	Well 5	Well 6	Well 7	Well 8	Well 9	Well 10
Day	Day (eqn.)	Frac Flowback	Transition Water	Produced Water		Totals	Frac Flowback	Transition Water	Produced Water		Total Water							Pump Size (BPD)	5246.3	6655.71	7282.33	8559	6487.74	7060.56	8229.83	6760.69	7786.55	7786.56	7072.3	7072.3	9718.22		3232.99	2548.38	2329.09			Day
1	1	1257.37				5 years	12190.1	8292.67	13708.5		34191.3			Construction Period:	5	years			5.75205	4.534	4.14386	3.52576	4.65138	4.27402	3.66678	4.4636	3.87553	3.87552	4.26693	4.26692	3.1052						Well 1	1	1257.37	1257.37
2	2	1037.85				10 years	12190.1	8292.67	18434		38916.8				1826.25	days			4.74781	3.74242	3.4204	2.91021	3.83931	3.52783	3.02661	3.68431	3.19891	3.19891	3.52197	3.52197	2.56307							2	1037.85	1037.85
3	3	882.382				20 years	12190.1	8292.67	23708.6		44191.4	bbls							4.03659	3.18181	2.90802	2.47426	3.26418	2.99936	2.57322	3.1324	2.71971	2.71971	2.99438	2.99438	2.17912							3	882.382	882.382
4	4	766.635				30 years	12190.1	8292.67	27070.6		47553.4			Wells per Node:	16	wells			9.25914	7.29843	6.67042	5.67545	7.48738	6.87994	5.90246	7.1851	6.23848	6.23847	6.86852	6.86851	4.99847							4	766.635	766.635
5	5	677.192												Max Nodes (A1):	48	nodes			7.84573	6.18433	5.65218	4.8091	6.34444	5.82972	5.00145	6.0883	5.28617	5.28617	5.82004	5.82004	4.23545							5	677.192	677.192
6	6	606.052																	6.80906	5.36718	4.90535	4.17366	5.50614	5.05943	4.3406	5.28384	4.58771	4.5877	5.05103	5.05103	3.67582							6	606.052	606.052
7	7	548.151												Max Time Btwn Wells:	114.141	days			11.7667	9.27502	8.47693	7.2125	9.51515	8.74319	7.50099	9.131	7.92801	7.928	8.72868	8.72867	6.35217							7	548.151	548.151
8	8	500.13				Fresh Water Required								Min Time Btwn Wells:	2.37793	days			10.1337	7.98776	7.30044	6.21149	8.19456	7.52974	6.45994	7.86372	6.82769	6.82769	7.51724	7.51724	5.47057							8	500.13	500.13
9	9	459.676				East Pony Wells		fresh water						(roundup)					8.91192	7.02474	6.42028	5.46263	7.20661	6.62194	5.68112	6.91566	6.00454	6.00453	6.61095	6.61095	4.81103							9	459.676	459.676
10	10	425.142						drilling	hyd. Fracking	Total				Max Time Btwn Wells:	115	days			13.7116	10.8081	9.87805	8.40463	11.0879	10.1883	8.74079	10.6402	9.2384	9.23839	10.1714	10.1714	7.4021							10	425.142	425.142
11	11	395.326				Vertical		74760	278900		gals			Min Time Btwn Wells:	3	days			11.9421	9.41328	8.60329	7.32001	9.65698	8.87352	7.6128	9.26711	8.04618	8.04617	8.85879	8.85878	6.44686							11	395.326	395.326
12	12	369.329				Horizontal		116300	2792000	2908300									10.6015	8.35652	7.63746	6.49825	8.57286	7.87735	6.75816	8.22675	7.1429	7.14289	7.86428	7.86427	5.72312							12	369.329	369.329
13	13	346.467				Ext. Horizontal		180800	6517000					Fresh water delivery lim:	2	days			15.2966	12.0574	11.0199	9.37614	12.3695	11.366	9.75117	11.8702	10.3063	10.3063	11.3471	11.3471	8.25773							13	346.467	346.467
14	14	326.209																	13.4344	10.5896	9.67836	8.23472	10.8637	9.98236	8.56409	10.4251	9.05164	9.05163	9.96578	9.96578	7.25246							14	326.209	326.209
15	15	308.137				Vertical		1780	6640.48					Max pump day (max time):	1416	bbl/day			12.0111	9.46764	8.65297	7.36228	9.71275	8.92476	7.65676	9.32062	8.09265	8.09264	8.90995	8.90994	6.48409							15	308.137	308.137
16	16	291.918				Horizontal		2769.05	66476.2	69245.2	bbls			Max pump day (min time):	5246.3	bbl/day			16.632	13.11	11.9819	10.1947	13.4494	12.3583	10.6025	12.9065	11.2061	11.206	12.3378	12.3378	8.97865							16	291.918	291.918
17	17	277.283				Ext. Horizontal		4304.76	155167					Max pump day (hybrid):	4160	bbl/day			14.7029	11.5894	10.5922	9.01224	11.8895	10.9249	9.37271	11.4095	9.90629	9.90628	10.9068	10.9067	7.93724							17	277.283	277.283
18	18	264.013																	13.2189	10.4196	9.52307	8.10259	10.6894	9.82218	8.42668	10.2578	8.9064	8.90639	9.80588	9.80587	7.13609							18	264.013	264.013
19	19	251.926												Required flow for supply:	34622.6	bbl/day			17.7845	14.0185	12.8122	10.9011	14.3814	13.2146	11.3371	13.8008	11.9825	11.9825	13.1927	13.1927	9.6008							19	251.926	251.926
20	20	240.872													1009.83	gpm			15.8048	12.458	11.386	9.68766	12.7805	11.7437	10.0751	12.2645	10.6487	10.6487	11.7242	11.7242	8.53209							20	240.872	240.872
21	21	230.725												Assume:	1000	gpm			14.2743	11.2516	10.2835	8.74956	11.5429	10.6065	9.09952	11.0769	9.61755	9.61754	10.5888	10.5888	7.70589							21	230.725	230.725
22	22	221.379																	18.7972	14.8167	13.5418	11.5219	15.2003	13.9671	11.9827	14.5866	12.6649	12.6649	13.9439	13.9439	10.1475							22	221.379	221.379
23	23	212.743												Required flow to Injection:					16.778	13.2251	12.0871	10.2842	13.5675	12.4668	10.6956	13.0198	11.3044	11.3044	12.4461	12.4461	9.05748							23	212.743	212.743
24	24	204.74																	15.211	11.9899	10.9582	9.32366	12.3003	11.3024	9.69659	11.8037	10.2486	10.2486	11.2836	11.2836	8.21151							24	204.74	204.74
25	25	197.303												A - Fields	12635.4	bbl/day			19.6998	15.5282	14.192	12.0751	15.9302	14.6378	12.5581	15.2871	13.273	13.273	14.6135	14.6135	10.6348							25	197.303	197.303
26	26	190.375													368.531	gpm			17.6489	13.9116	12.7146	10.818	14.2718	13.1139	11.2507	13.6956	11.8912	11.8912	13.0921	13.0921	9.52762							26	190.375	190.375
27	27	183.905												0% Recycling	368.531	gpm			16.0523	12.653	11.5643	9.83935	12.9806	11.9275	10.2329	12.4566	10.8154	10.8154	11.9077	11.9077	8.66568							27	183.905	183.905
28	28	177.85												30% Recycling	257.972	gpm			20.5134	16.1695	14.7782	12.5738	16.5881	15.2423	13.0768	15.9184	13.8212	13.8212	15.217	15.217	11.074							28	177.85	177.85
29	29	172.172												60% Recycling	147.412	gpm			18.4365	14.5324	13.282	11.3008	14.9087	13.6992	11.7528	14.3068	12.4219	12.4219	13.6764	13.6764	9.95282							29	172.172	172.172
30	30	166.837												100% Recycling	0	gpm			16.8155	13.2547	12.1141	10.3072	13.5978	12.4946	10.7194	13.0488	11.3297	11.3297	12.4739	12.4739	9.0777							30	166.837	166.837
31	1		159.229																21.2418	16.7437	15.3029	13.0203	17.1772	15.7836	13.5411	16.4837	14.312	14.312	15.7574	15.7574	11.4672							31	159.229	159.229
32	2		153.139											B - Fields	11983.7	bbl/day			19.1371	15.0847	13.7867	11.7302	15.4752	14.2197	12.1994	14.8504	12.8939	12.8939	14.1961	14.1961	10.331							32	153.139	153.139
33	3		147.569												349.526	gpm			17.4906	13.7868	12.6005	10.721	14.1437	12.9962	11.1498	13.5727	11.7845	11.7845	12.9747	12.9747	9.44213							33	147.569	147.569
34	4		142.452											0% Recycling	349.526	gpm			21.8935	17.2573	15.7724	13.4198	17.7041	16.2678	13.9565	16.9894	14.7511	14.751	16.2408	16.2408	11.819							34	142.452	142.452
35	5		137.733											30% Recycling	244.668	gpm			19.7672	15.5813	14.2406	12.1164	15.9847	14.6879	12.6011	15.3394	13.3184	13.3184	14.6635	14.6635	10.6712							35	137.733	137.733
36	6		133.365											60% Recycling	139.81	gpm			18.1007	14.2677	13.04	11.0949	14.6371	13.4496	11.5387	14.0461	12.1956	12.1956	13.4272	13.4272	9.77149							36	133.365	133.365
37	7		129.309											100% Recycling	0	gpm			22.485	17.7236	16.1986	13.7824	18.1825	16.7073	14.3336	17.4484	15.1496	15.1496	16.6796	16.6796	12.1384							37	129.309	129.309
38	8		125.531																20.3414	16.034	14.6543	12.4684	16.4491	15.1146	12.9671	15.785	13.7053	13.7053	15.0895	15.0895	10.9812							38	125.531	125.531
39	9		122.003											C - Fields	11110	bbl/day			18.6588	14.7076	13.4421	11.437	15.0884	13.8643	11.8945	14.4792	12.5716	12.5716	13.8413	13.8413	10.0728							39	122.003	122.003
40	10		118.698												324.042	gpm			23.028	18.1516	16.5897	14.1152	18.6216	17.1108	14.6798	17.8698	15.5155	15.5155	17.0824	17.0824	12.4315							40	118.698	118.698
41	11		115.597											0% Recycling	324.042	gpm			20.8703	16.4508	15.0353	12.7926	16.8767	15.5075	13.3042	16.1953	14.0616	14.0616	15.4818	15.4818	11.2666							41	115.597	115.597
42	12		112.679											30% Recycling	226.829	gpm			19.1742	15.1139	13.8134	11.753	15.5052	14.2473	12.2231	14.8792	12.9189	12.9189	14.2236	14.2236	10.3511							42	112.679	112.679
43	13		109.928											60% Recycling	129.617	gpm			23.5309	18.548	16.952	14.4234	19.0282	17.4845	15.0003	18.26	15.8543	15.8543	17.4555	17.4555	12.703							43	109.928	109.928
44	14		107.33											100% Recycling	0	gpm			21.3613	16.8378	15.389	13.0935	17.2737	15.8723	13.6172	16.5764	14.3925	14.3924	15.846	15.846	11.5317							44	107.33	107.33
45	15		104.871																19.654	15.4921	14.159	12.0471	15.8932	14.6038	12.5289	15.2515	13.2422	13.2421	14.5795	14.5795	10.61							45	104.871	104.871
46	16		102.541											D - Fields	9718.23	bbl/day			24	18.9178	17.29	14.711	19.4076	17.833	15.2994	18.624	16.1703	16.1703	17.8034	17.8034	12.9562							46	102.541	102.541
47	17		100.329												283.448	gpm			21.8202	17.1996	15.7196	13.3749	17.6449	16.2134	13.9098	16.9325	14.7017	14.7017	16.1865	16.1865	11.7795							47	100.329	100.329
48	18		98.2254											0% Recycling	283.448	gpm			20.1033	15.8463	14.4827	12.3225	16.2565	14.9376	12.8154	15.6002	13.5449	13.5449	14.9128	14.9128	10.8526							48	98.2254	98.2254
49	19		96.2227											30% Recycling	198.414	gpm			18.6881	14.7308	13.4632	11.455	15.1121	13.8861	11.9132	14.502	12.5914	12.5914	13.863	13.863	10.0886							49	96.2227	96.2227
50	20		94.3132											60% Recycling	113.379	gpm			17.5039	13.7973	12.6101	10.7291	14.1545	13.0061	11.1583	13.583	11.7935	11.7935	12.9845	12.9845	9.44932							50	94.3132	94.3132
51	21		92.4904											100% Recycling	0	gpm			16.4899	12.998	11.8795	10.1076	13.3345	12.2527	10.5119	12.7961	11.1103	11.1103	12.2323	12.2323	8.90191							51	92.4904	92.4904
52	22		90.7481																15.5962	12.2936	11.2357	9.5598	12.6118	11.5886	9.94217	12.1027	10.5082	10.5081	11.5694	11.5694	8.41947							52	90.7481	90.7481
53	23		89.081																14.8135	11.6766	10.6718	9.08002	11.9789	11.007	9.4432	11.4953	9.98078	9.98077	10.9888	10.9888	7.99692							53	89.081	89.081
54	24		87.484																14.1176	11.1281	10.1705	8.65348	11.4162	10.49	8.9996	10.9553	9.51193	9.51192	10.4726	10.4726	7.62126							54	87.484	87.484
55	25		85.9526																13.4818	10.6269	9.71249	8.26376	10.902	10.0176	8.59429	10.4619	9.08356	9.08355	10.0009	10.0009	7.27804							55	85.9526	85.9526
56	26		84.4827																12.912	10.1778	9.30202	7.91451	10.4413	9.59419	8.23108	10.0197	8.69966	8.69965	9.57826	9.57826	6.97045							56	84.4827	84.4827
57	27		83.0705																12.3948	9.77005	8.92937	7.59745	10.023	9.20984	7.90133	9.61834	8.35114	8.35113	9.19455	9.19454	6.6912							57	83.0705	83.0705
58	28		81.7124																11.9107	9.38852	8.58067	7.30076	9.63159	8.85019	7.59278	9.24274	8.02502	8.02502	8.83549	8.83549	6.42991							58	81.7124	81.7124
59	29		80.4054																11.4714	9.0422	8.26415	7.03146	9.2763	8.52372	7.3127	8.90179	7.729	7.72899	8.50957	8.50957	6.19272							59	80.4054	80.4054
60	30		79.1463																11.0673	8.72368	7.97303	6.78376	8.94953	8.22346	7.0551	8.58821	7.45673	7.45672	8.20981	8.2098	5.97457							60	79.1463	79.1463
61	31		77.9326																10.6823	8.42021	7.69567	6.54778	8.6382	7.93739	6.80967	8.28946	7.19734	7.19733	7.92421	7.92421	5.76674							61	77.9326	77.9326
62	32		76.7617																10.3302	8.14271	7.44206	6.33199	8.35352	7.67581	6.58526	8.01627	6.96014	6.96014	7.66307	7.66306	5.57669							62	76.7617	76.7617
63	33		75.6312																10.0036	7.88528	7.20677	6.1318	8.08942	7.43313	6.37706	7.76283	6.74009	6.74009	7.42079	7.42079	5.40038							63	75.6312	75.6312
64	34		74.5391																9.68784	7.63635	6.97927	5.93823	7.83406	7.19849	6.17575	7.51777	6.52732	6.52732	7.18653	7.18653	5.2299							64	74.5391	74.5391
65	35		73.4833																9.39792	7.40783	6.7704	5.76052	7.59961	6.98306	5.99093	7.2928	6.33198	6.33198	6.97147	6.97147	5.07339							65	73.4833	73.4833
66	36		72.4619																9.12736	7.19456	6.57549	5.59468	7.38082	6.78202	5.81845	7.08284	6.14969	6.14968	6.77076	6.77076	4.92733							66	72.4619	72.4619
67	37		71.4732																8.86233	6.98566	6.38456	5.43223	7.16651	6.5851	5.64951	6.87718	5.97113	5.97112	6.57417	6.57416	4.78426							67	71.4732	71.4732
68	38		70.5156																8.6186	6.79353	6.20897	5.28283	6.96942	6.40399	5.49413	6.68804	5.80691	5.8069	6.39336	6.39336	4.65268							68	70.5156	70.5156
69	39		69.5876																8.39021	6.61351	6.04443	5.14284	6.78473	6.23429	5.34854	6.51081	5.65302	5.65302	6.22394	6.22394	4.52939							69	69.5876	69.5876
70	40		68.6878																8.16383	6.43506	5.88135	5.00408	6.60166	6.06608	5.20423	6.33514	5.5005	5.50049	6.05601	6.056	4.40717							70	68.6878	68.6878
71	41		67.8148																7.95561	6.27094	5.73134	4.87645	6.43329	5.91136	5.07149	6.17356	5.3602	5.3602	5.90155	5.90154	4.29477							71	67.8148	67.8148
72	42		66.9674																7.75995	6.11671	5.59039	4.75652	6.27507	5.76598	4.94677	6.02173	5.22838	5.22837	5.75641	5.7564	4.18914							72	66.9674	66.9674
73	43		66.1444																7.56382	5.96212	5.44909	4.6363	6.11647	5.62025	4.82174	5.86954	5.09624	5.09623	5.61092	5.61092	4.08327							73	66.1444	66.1444
74	44		65.3448																7.38364	5.82009	5.31929	4.52585	5.97077	5.48636	4.70688	5.72971	4.97483	4.97483	5.47725	5.47725	3.986							74	65.3448	65.3448
75	45		64.5675																7.21402	5.68639	5.19709	4.42189	5.83361	5.36033	4.59875	5.59809	4.86055	4.86055	5.35143	5.35143	3.89443							75	64.5675	64.5675
76	46		63.8116																7.04214	5.5509	5.07326	4.31653	5.69461	5.23261	4.48918	5.4647	4.74474	4.74474	5.22392	5.22392	3.80164							76	63.8116	63.8116
77	47		63.0761																6.88456	5.42669	4.95974	4.21994	5.56719	5.11553	4.38873	5.34243	4.63857	4.63857	5.10703	5.10703	3.71657							77	63.0761	63.0761
78	48		62.3603																6.73608	5.30965	4.85277	4.12893	5.44712	5.0052	4.29407	5.2272	4.53853	4.53852	4.99689	4.99689	3.63642							78	62.3603	62.3603
79	49		61.6632																6.5958	5.19908	4.75172	4.04295	5.33369	4.90097	4.20465	5.11835	4.44402	4.44401	4.89283	4.89283	3.56069							79	61.6632	61.6632
80	50		60.9841																6.46298	5.09439	4.65603	3.96153	5.22628	4.80228	4.11998	5.01528	4.35453	4.35452	4.7943	4.7943	3.48899							80	60.9841	60.9841
81	51		60.3223																6.33695	4.99505	4.56524	3.88428	5.12437	4.70863	4.03964	4.91748	4.26961	4.26961	4.70081	4.70081	3.42095							81	60.3223	60.3223
82	52		59.6771																6.21714	4.9006	4.47892	3.81084	5.02748	4.6196	3.96326	4.82451	4.18889	4.18888	4.61193	4.61193	3.35627							82	59.6771	59.6771
83	53		59.0479																6.10303	4.81066	4.39671	3.74089	4.9352	4.53481	3.89052	4.73596	4.112	4.112	4.52729	4.52728	3.29467							83	59.0479	59.0479
84	54		58.434																5.99417	4.72485	4.31829	3.67417	4.84718	4.45393	3.82113	4.65148	4.03866	4.03866	4.44653	4.44653	3.2359							84	58.434	58.434
85	55		57.8349																5.89017	4.64287	4.24337	3.61042	4.76308	4.37665	3.75483	4.57078	3.96859	3.96858	4.36939	4.36938	3.17976							85	57.8349	57.8349
86	56		57.2501																5.79067	4.56444	4.17168	3.54943	4.68261	4.30272	3.6914	4.49356	3.90154	3.90154	4.29557	4.29557	3.12604							86	57.2501	57.2501
87	57		56.6789																5.69534	4.4893	4.10301	3.491	4.60553	4.23188	3.63063	4.41959	3.83732	3.83731	4.22486	4.22486	3.07458							87	56.6789	56.6789
88	58		56.1209																5.6039	4.41722	4.03714	3.43495	4.53158	4.16394	3.57234	4.34863	3.77571	3.77571	4.15703	4.15703	3.02522							88	56.1209	56.1209
89	59		55.5757																5.51609	4.34801	3.97388	3.38113	4.46058	4.09869	3.51636	4.28049	3.71655	3.71654	4.09189	4.09189	2.97782							89	55.5757	55.5757
90	60		55.0427																5.43167	4.28147	3.91306	3.32938	4.39231	4.03597	3.46255	4.21499	3.65967	3.65967	4.02927	4.02927	2.93224							90	55.0427	55.0427
91	61		54.5215																5.35044	4.21743	3.85454	3.27959	4.32662	3.97561	3.41076	4.15194	3.60493	3.60493	3.96901	3.969	2.88839							91	54.5215	54.5215
92	62		54.0118																5.27218	4.15575	3.79816	3.23162	4.26334	3.91746	3.36088	4.09122	3.55221	3.5522	3.91095	3.91095	2.84614							92	54.0118	54.0118
93	63		53.5132																5.19673	4.09628	3.7438	3.18537	4.20233	3.86139	3.31278	4.03267	3.50137	3.50137	3.85498	3.85498	2.80541							93	53.5132	53.5132
94	64		53.0252																5.12392	4.03888	3.69135	3.14074	4.14345	3.80729	3.26636	3.97617	3.45231	3.45231	3.80097	3.80097	2.7661							94	53.0252	53.0252
95	65		52.5475																5.0536	3.98345	3.64069	3.09764	4.08658	3.75504	3.22154	3.9216	3.40493	3.40493	3.74881	3.74881	2.72814							95	52.5475	52.5475
96	66		52.0798																4.98563	3.92988	3.59172	3.05598	4.03162	3.70454	3.17821	3.86885	3.35914	3.35914	3.69839	3.69839	2.69145							96	52.0798	52.0798
97	67		51.6218																4.91988	3.87806	3.54436	3.01568	3.97846	3.65569	3.1363	3.81784	3.31484	3.31484	3.64962	3.64962	2.65596							97	51.6218	51.6218
98	68		51.1731																4.85625	3.82789	3.49851	2.97667	3.927	3.6084	3.09573	3.76845	3.27197	3.27196	3.60241	3.60241	2.6216							98	51.1731	51.1731
99	69		50.7335																4.79461	3.77931	3.45411	2.93889	3.87715	3.5626	3.05644	3.72062	3.23043	3.23043	3.55669	3.55668	2.58833							99	50.7335	50.7335
100	70		50.3026																4.73486	3.73221	3.41107	2.90227	3.82884	3.51821	3.01835	3.67426	3.19018	3.19018	3.51237	3.51236	2.55608							100	50.3026	50.3026
101	71		49.8802																4.67692	3.68654	3.36932	2.86675	3.78198	3.47515	2.98141	3.62929	3.15114	3.15114	3.46938	3.46938	2.52479							101	49.8802	49.8802
102	72		49.466																4.62069	3.64222	3.32881	2.83228	3.73651	3.43337	2.94557	3.58566	3.11325	3.11325	3.42767	3.42767	2.49444							102	49.466	49.466
103	73		49.0599																4.56609	3.59918	3.28948	2.79882	3.69236	3.3928	2.91076	3.54329	3.07647	3.07647	3.38717	3.38717	2.46497							103	49.0599	49.0599
104	74		48.6614																4.51305	3.55737	3.25127	2.7663	3.64947	3.35339	2.87695	3.50213	3.04073	3.04073	3.34782	3.34782	2.43633							104	48.6614	48.6614
105	75		48.2705																4.46149	3.51673	3.21412	2.7347	3.60778	3.31508	2.84408	3.46212	3.00599	3.00599	3.30958	3.30957	2.4085							105	48.2705	48.2705
106	76		47.8869																4.41135	3.47721	3.178	2.70397	3.56723	3.27782	2.81212	3.42321	2.97221	2.97221	3.27238	3.27238	2.38143							106	47.8869	47.8869
107	77		47.5103																4.36256	3.43875	3.14286	2.67406	3.52778	3.24157	2.78102	3.38535	2.93934	2.93934	3.23619	3.23619	2.35509							107	47.5103	47.5103
108	78		47.1406																4.31507	3.40132	3.10865	2.64496	3.48938	3.20629	2.75075	3.3485	2.90734	2.90734	3.20096	3.20096	2.32946							108	47.1406	47.1406
109	79		46.7777																4.26883	3.36486	3.07533	2.61661	3.45198	3.17192	2.72127	3.31261	2.87618	2.87618	3.16666	3.16666	2.30449							109	46.7777	46.7777
110	80		46.4212																4.22377	3.32935	3.04287	2.58899	3.41554	3.13844	2.69254	3.27765	2.84582	2.84582	3.13323	3.13323	2.28017							110	46.4212	46.4212
111	81		46.071																4.17985	3.29473	3.01122	2.56207	3.38003	3.10581	2.66454	3.24357	2.81623	2.81623	3.10065	3.10065	2.25646							111	46.071	46.071
112	82		45.7269																4.13702	3.26097	2.98037	2.53582	3.34539	3.07399	2.63724	3.21033	2.78738	2.78737	3.06888	3.06888	2.23334							112	45.7269	45.7269
113	83		45.3888																4.09524	3.22804	2.95028	2.51021	3.31161	3.04294	2.61061	3.17791	2.75923	2.75923	3.03789	3.03789	2.21078							113	45.3888	45.3888
114	84		45.0566																4.05448	3.1959	2.92091	2.48522	3.27865	3.01265	2.58462	3.14628	2.73176	2.73176	3.00765	3.00765	2.18878							114	45.0566	45.0566
115	85		44.7299																4.01468	3.16453	2.89224	2.46083	3.24646	2.98308	2.55925	3.1154	2.70495	2.70494	2.97813	2.97813	2.16729							115	44.7299	44.7299
116	86		44.4088																3.97581	3.1339	2.86424	2.437	3.21503	2.9542	2.53448	3.08524	2.67876	2.67876	2.9493	2.9493	2.14631						Well 2	116	1301.78	44.4088	1257.37
117	87		44.0931																3.93785	3.10397	2.83689	2.41373	3.18433	2.92599	2.51028	3.05577	2.65318	2.65318	2.92113	2.92113	2.12581							117	1081.95	44.0931	1037.85
118	88		43.7825																3.90075	3.07473	2.81016	2.39099	3.15433	2.89842	2.48662	3.02698	2.62818	2.62818	2.89361	2.89361	2.10579							118	926.164	43.7825	882.382
119	89		43.4771																3.86448	3.04614	2.78403	2.36876	3.125	2.87147	2.4635	2.99884	2.60375	2.60374	2.86671	2.86671	2.08621							119	810.112	43.4771	766.635
120	90		43.1766																3.82901	3.01819	2.75848	2.34702	3.09632	2.84512	2.4409	2.97132	2.57985	2.57985	2.8404	2.8404	2.06706							120	720.368	43.1766	677.192
121	91		42.8809																3.79432	2.99084	2.73349	2.32576	3.06827	2.81935	2.41878	2.9444	2.55648	2.55648	2.81467	2.81466	2.04833							121	648.933	42.8809	606.052
122	92		42.59																3.76038	2.96409	2.70904	2.30495	3.04083	2.79413	2.39715	2.91806	2.53361	2.53361	2.78949	2.78949	2.03001							122	590.741	42.59	548.151
123	93		42.3036																3.72716	2.9379	2.6851	2.28459	3.01396	2.76944	2.37597	2.89228	2.51123	2.51123	2.76485	2.76484	2.01208							123	542.434	42.3036	500.13
124	94		42.0217																3.69464	2.91227	2.66168	2.26466	2.98767	2.74528	2.35524	2.86705	2.48932	2.48932	2.74072	2.74072	1.99452							124	501.698	42.0217	459.676
125	95		41.7442																3.6628	2.88717	2.63873	2.24514	2.96191	2.72162	2.33494	2.84233	2.46786	2.46786	2.7171	2.7171	1.97733							125	466.886	41.7442	425.142
126	96		41.4709																3.6316	2.86258	2.61626	2.22602	2.93669	2.69844	2.31505	2.81813	2.44684	2.44684	2.69396	2.69396	1.96049							126	436.797	41.4709	395.326
127	97		41.2018																3.60104	2.83849	2.59424	2.20728	2.91197	2.67573	2.29557	2.79441	2.42625	2.42625	2.67129	2.67128	1.94399							127	410.531	41.2018	369.329
128	98		40.9368																3.57109	2.81488	2.57266	2.18892	2.88775	2.65347	2.27647	2.77117	2.40607	2.40607	2.64907	2.64907	1.92782							128	387.404	40.9368	346.467
129	99		40.6757																3.54173	2.79173	2.55151	2.17093	2.86401	2.63166	2.25776	2.74838	2.38629	2.38629	2.62729	2.62729	1.91197							129	366.885	40.6757	326.209
130	100		40.4185																3.51294	2.76904	2.53077	2.15328	2.84073	2.61026	2.23941	2.72604	2.36689	2.36689	2.60593	2.60593	1.89643							130	348.556	40.4185	308.137
131	101		40.1651																3.4847	2.74679	2.51043	2.13597	2.8179	2.58929	2.22141	2.70413	2.34787	2.34787	2.58499	2.58499	1.88119							131	332.083	40.1651	291.918
132	102		39.9154																3.45701	2.72496	2.49048	2.119	2.7955	2.56871	2.20375	2.68264	2.32921	2.32921	2.56444	2.56444	1.86624							132	317.199	39.9154	277.283
133	103		39.6693																3.42984	2.70354	2.47091	2.10234	2.77353	2.54852	2.18643	2.66156	2.3109	2.3109	2.54429	2.54428	1.85157							133	303.682	39.6693	264.013
134	104		39.4268																3.40317	2.68252	2.45169	2.086	2.75197	2.5287	2.16943	2.64086	2.29293	2.29293	2.5245	2.5245	1.83717							134	291.352	39.4268	251.926
135	105		39.1876																3.37699	2.66188	2.43284	2.06995	2.7308	2.50925	2.15275	2.62055	2.2753	2.2753	2.50509	2.50509	1.82304							135	280.059	39.1876	240.872
136	106		38.9519																3.35129	2.64163	2.41432	2.0542	2.71002	2.49016	2.13636	2.60061	2.25798	2.25798	2.48602	2.48602	1.80917							136	269.677	38.9519	230.725
137	107		38.7195																3.32606	2.62174	2.39614	2.03873	2.68961	2.4714	2.12028	2.58102	2.24098	2.24098	2.4673	2.4673	1.79554							137	260.098	38.7195	221.379
138	108		38.4903																3.30127	2.6022	2.37829	2.02354	2.66957	2.45299	2.10447	2.56179	2.22428	2.22428	2.44892	2.44891	1.78216							138	251.233	38.4903	212.743
139	109		38.2642																3.27692	2.583	2.36074	2.00861	2.64988	2.4349	2.08895	2.5429	2.20787	2.20787	2.43085	2.43085	1.76902							139	243.004	38.2642	204.74
140	110		38.0413																3.253	2.56415	2.34351	1.99395	2.63053	2.41712	2.0737	2.52433	2.19175	2.19175	2.41311	2.4131	1.7561							140	235.344	38.0413	197.303
141	111		37.8213																3.22949	2.54561	2.32657	1.97954	2.61152	2.39965	2.05871	2.50609	2.17591	2.17591	2.39566	2.39566	1.74341							141	228.196	37.8213	190.375
142	112		37.6044																3.20638	2.5274	2.30992	1.96537	2.59283	2.38248	2.04398	2.48815	2.16034	2.16034	2.37852	2.37852	1.73094							142	221.509	37.6044	183.905
143	113		37.3903																3.18366	2.50949	2.29356	1.95145	2.57446	2.3656	2.0295	2.47052	2.14504	2.14503	2.36167	2.36167	1.71867							143	215.241	37.3903	177.85
144	114		37.1791																3.16132	2.49188	2.27746	1.93775	2.5564	2.349	2.01526	2.45319	2.12999	2.12998	2.3451	2.3451	1.70661							144	209.352	37.1791	172.172
145	115		36.9706																3.13935	2.47457	2.26164	1.92429	2.53863	2.33268	2.00126	2.43614	2.11518	2.11518	2.3288	2.3288	1.69475							145	203.808	36.9706	166.837
146	116		36.7649																3.11775	2.45754	2.24607	1.91104	2.52116	2.31662	1.98748	2.41937	2.10063	2.10062	2.31277	2.31277	1.68309							146	195.994	36.7649	159.229
147	117		36.5618																3.09649	2.44078	2.23076	1.89802	2.50397	2.30083	1.97393	2.40288	2.08631	2.0863	2.29701	2.29701	1.67161							147	189.701	36.5618	153.139
148	118		36.3614																3.07558	2.4243	2.21569	1.8852	2.48706	2.28529	1.9606	2.38665	2.07221	2.07221	2.28149	2.28149	1.66032							148	183.93	36.3614	147.569
149	119		36.1635																3.055	2.40807	2.20087	1.87258	2.47042	2.27	1.94748	2.37068	2.05835	2.05835	2.26623	2.26623	1.64921							149	178.615	36.1635	142.452
150	120		35.9681																3.03474	2.39211	2.18627	1.86017	2.45404	2.25494	1.93457	2.35496	2.0447	2.0447	2.2512	2.2512	1.63828							150	173.701	35.9681	137.733
151	121		35.7752																3.0148	2.37639	2.17191	1.84795	2.43792	2.24013	1.92186	2.33949	2.03127	2.03127	2.23641	2.23641	1.62752							151	169.14	35.7752	133.365
152	122		35.5847																2.99518	2.36092	2.15777	1.83591	2.42204	2.22555	1.90935	2.32426	2.01804	2.01804	2.22185	2.22185	1.61692							152	164.894	35.5847	129.309
153	123		35.3965																2.97585	2.34569	2.14385	1.82407	2.40641	2.21118	1.89703	2.30926	2.00502	2.00502	2.20751	2.20751	1.60649							153	160.928	35.3965	125.531
154	124		35.2107																2.95682	2.33068	2.13013	1.8124	2.39102	2.19704	1.88489	2.29449	1.9922	1.99219	2.19339	2.19339	1.59621							154	157.213	35.2107	122.003
155	125		35.0272																2.93807	2.31591	2.11663	1.80091	2.37586	2.18311	1.87294	2.27995	1.97957	1.97956	2.17949	2.17949	1.58609							155	153.725	35.0272	118.698
156	126		34.8458																2.9196	2.30135	2.10333	1.78959	2.36093	2.16939	1.86117	2.26562	1.96713	1.96712	2.16579	2.16579	1.57612							156	150.442	34.8458	115.597
157	127		34.6667																2.90141	2.28701	2.09022	1.77844	2.34622	2.15587	1.84957	2.2515	1.95487	1.95487	2.1523	2.15229	1.5663							157	147.345	34.6667	112.679
158	128		34.4897																2.88349	2.27288	2.07731	1.76745	2.33173	2.14256	1.83815	2.23759	1.94279	1.94279	2.139	2.139	1.55663							158	144.418	34.4897	109.928
159	129		34.3148																2.86582	2.25896	2.06458	1.75663	2.31744	2.12943	1.82689	2.22388	1.93089	1.93089	2.1259	2.1259	1.54709							159	141.645	34.3148	107.33
160	130		34.142																2.84841	2.24524	2.05204	1.74596	2.30337	2.1165	1.81579	2.21037	1.91916	1.91916	2.11298	2.11298	1.53769							160	139.013	34.142	104.871
161	131		33.9712																2.83126	2.23171	2.03968	1.73544	2.28949	2.10375	1.80485	2.19706	1.9076	1.9076	2.10025	2.10025	1.52843							161	136.512	33.9712	102.541
162	132		33.8024																2.81434	2.21838	2.02749	1.72507	2.27581	2.09118	1.79407	2.18393	1.8962	1.8962	2.0877	2.0877	1.5193							162	134.131	33.8024	100.329
163	133		33.6356																2.79766	2.20523	2.01548	1.71485	2.26232	2.07878	1.78344	2.17099	1.88497	1.88496	2.07533	2.07533	1.51029							163	131.861	33.6356	98.2254
164	1			33.3875															2.78084	2.19197	2.00336	1.70453	2.24872	2.06628	1.77271	2.15793	1.87363	1.87363	2.06285	2.06285	1.50121							164	129.61	33.3875	96.2227
165	2			33.1585															2.76432	2.17895	1.99146	1.69441	2.23536	2.05401	1.76218	2.14511	1.8625	1.8625	2.0506	2.0506	1.49229							165	127.472	33.1585	94.3132
166	3			32.9329															2.74803	2.16611	1.97972	1.68442	2.22219	2.0419	1.7518	2.13247	1.85152	1.85152	2.03851	2.03851	1.4835							166	125.423	32.9329	92.4904
167	4			32.7107															2.73158	2.15315	1.96787	1.67434	2.20889	2.02969	1.74131	2.11971	1.84044	1.84044	2.02632	2.02631	1.47462							167	123.459	32.7107	90.7481
168	5			32.4917															2.71544	2.14042	1.95624	1.66445	2.19583	2.01769	1.73102	2.10718	1.82957	1.82956	2.01434	2.01434	1.46591							168	121.573	32.4917	89.081
169	6			32.2759															2.69951	2.12787	1.94477	1.65469	2.18296	2.00586	1.72087	2.09483	1.81884	1.81884	2.00253	2.00253	1.45731							169	119.76	32.2759	87.484
170	7			32.0633															2.68343	2.11519	1.93318	1.64483	2.16995	1.9939	1.71062	2.08234	1.808	1.808	1.99059	1.99059	1.44863							170	118.016	32.0633	85.9526
171	8			31.8537															2.66763	2.10274	1.9218	1.63515	2.15718	1.98217	1.70055	2.07009	1.79736	1.79736	1.97888	1.97888	1.4401							171	116.336	31.8537	84.4827
172	9			31.6472															2.65205	2.09046	1.91058	1.6256	2.14458	1.97059	1.69062	2.058	1.78686	1.78686	1.96732	1.96732	1.43169							172	114.718	31.6472	83.0705
173	10			31.4435															2.63631	2.07805	1.89924	1.61594	2.13184	1.95889	1.68058	2.04578	1.77625	1.77625	1.95564	1.95564	1.42319							173	113.156	31.4435	81.7124
174	11			31.2427															2.62084	2.06586	1.8881	1.60646	2.11934	1.9474	1.67072	2.03378	1.76583	1.76583	1.94417	1.94417	1.41484							174	111.648	31.2427	80.4054
175	12			31.0447															2.60559	2.05383	1.87711	1.59711	2.10701	1.93607	1.661	2.02194	1.75555	1.75555	1.93285	1.93285	1.40661							175	110.191	31.0447	79.1463
176	13			30.8495															2.59016	2.04167	1.86599	1.58766	2.09453	1.9246	1.65116	2.00997	1.74516	1.74516	1.92141	1.92141	1.39828							176	108.782	30.8495	77.9326
177	14			30.6569															2.57501	2.02973	1.85508	1.57837	2.08228	1.91334	1.6415	1.99821	1.73495	1.73495	1.91017	1.91017	1.3901							177	107.419	30.6569	76.7617
178	15			30.467															2.56006	2.01795	1.84431	1.56921	2.07019	1.90224	1.63197	1.98661	1.72488	1.72488	1.89908	1.89908	1.38203							178	106.098	30.467	75.6312
179	16			30.2796															2.54494	2.00602	1.83341	1.55994	2.05796	1.891	1.62233	1.97487	1.71469	1.71469	1.88786	1.88786	1.37386							179	104.819	30.2796	74.5391
180	17			30.0948															2.53008	1.99432	1.82271	1.55083	2.04595	1.87996	1.61286	1.96335	1.70468	1.70468	1.87684	1.87684	1.36585							180	103.578	30.0948	73.4833
181	18			29.9124															2.51543	1.98277	1.81215	1.54185	2.0341	1.86907	1.60352	1.95198	1.69481	1.69481	1.86597	1.86597	1.35793							181	102.374	29.9124	72.4619
182	19			29.7324															2.50059	1.97107	1.80146	1.53275	2.0221	1.85805	1.59406	1.94046	1.68481	1.68481	1.85496	1.85496	1.34992							182	101.206	29.7324	71.4732
183	20			29.5548															2.48602	1.95958	1.79097	1.52382	2.01031	1.84722	1.58477	1.92915	1.67499	1.67499	1.84415	1.84415	1.34206							183	100.07	29.5548	70.5156
184	21			29.3795															2.47164	1.94825	1.78061	1.51501	1.99869	1.83654	1.57561	1.918	1.6653	1.6653	1.83349	1.83349	1.33429							184	98.9671	29.3795	69.5876
185	22			29.2065															2.45707	1.93676	1.77011	1.50608	1.98691	1.82571	1.56632	1.90669	1.65549	1.65549	1.82268	1.82268	1.32643							185	97.8943	29.2065	68.6878
186	23			29.0357															2.44277	1.92549	1.75981	1.49731	1.97534	1.81508	1.5572	1.89559	1.64585	1.64585	1.81207	1.81207	1.31871							186	96.8505	29.0357	67.8148
187	24			28.8671															2.42865	1.91436	1.74964	1.48866	1.96392	1.80459	1.5482	1.88464	1.63634	1.63634	1.8016	1.8016	1.31109							187	95.8345	28.8671	66.9674
188	25			28.7006															2.41434	1.90308	1.73933	1.47989	1.95235	1.79396	1.53908	1.87353	1.6267	1.6267	1.79098	1.79098	1.30336							188	94.8451	28.7006	66.1444
189	26			28.5363															2.40029	1.89201	1.72921	1.47128	1.94099	1.78352	1.53012	1.86263	1.61723	1.61723	1.78056	1.78056	1.29578							189	93.8811	28.5363	65.3448
190	27			28.374															2.38643	1.88108	1.71922	1.46278	1.92978	1.77322	1.52128	1.85187	1.60789	1.60789	1.77027	1.77027	1.28829							190	92.9415	28.374	64.5675
191	28			28.2137															2.37236	1.86999	1.70909	1.45416	1.91841	1.76277	1.51232	1.84095	1.59841	1.59841	1.75984	1.75984	1.2807							191	92.0253	28.2137	63.8116
192	29			28.0554															2.35855	1.85911	1.69914	1.44569	1.90724	1.75251	1.50352	1.83024	1.58911	1.58911	1.7496	1.7496	1.27325							192	91.1315	28.0554	63.0761
193	30			27.899															2.34493	1.84837	1.68932	1.43734	1.89622	1.74238	1.49483	1.81967	1.57993	1.57993	1.73949	1.73949	1.26589							193	90.2593	27.899	62.3603
194	31			27.7445															2.3311	1.83747	1.67936	1.42886	1.88504	1.73211	1.48601	1.80893	1.57061	1.57061	1.72923	1.72923	1.25842							194	89.4077	27.7445	61.6632
195	32			27.5919															2.31752	1.82676	1.66958	1.42054	1.87406	1.72202	1.47736	1.7984	1.56146	1.56146	1.71916	1.71916	1.25109							195	88.576	27.5919	60.9841
196	33			27.4412															2.30412	1.8162	1.65992	1.41233	1.86322	1.71206	1.46882	1.788	1.55243	1.55243	1.70922	1.70922	1.24386							196	87.7635	27.4412	60.3223
197	34			27.2922															2.29051	1.80548	1.65012	1.40399	1.85222	1.70195	1.46014	1.77744	1.54327	1.54326	1.69912	1.69912	1.23651							197	86.9693	27.2922	59.6771
198	35			27.145															2.27716	1.79495	1.6405	1.3958	1.84142	1.69203	1.45163	1.76708	1.53427	1.53427	1.68922	1.68922	1.2293							198	86.1929	27.145	59.0479
199	36			26.9996															2.26397	1.78456	1.631	1.38772	1.83076	1.68223	1.44322	1.75685	1.52539	1.52538	1.67944	1.67944	1.22219							199	85.4336	26.9996	58.434
200	37			26.8558															2.25058	1.774	1.62135	1.37951	1.81993	1.67228	1.43469	1.74645	1.51636	1.51636	1.6695	1.6695	1.21496							200	84.6908	26.8558	57.8349
201	38			26.7138															2.23744	1.76364	1.61188	1.37145	1.8093	1.66251	1.42631	1.73625	1.5075	1.5075	1.65975	1.65975	1.20786							201	83.9638	26.7138	57.2501
202	39			26.5733															2.22446	1.75341	1.60254	1.3635	1.79881	1.65287	1.41804	1.72618	1.49876	1.49876	1.65013	1.65013	1.20086							202	83.2522	26.5733	56.6789
203	40			26.4345															2.21127	1.74302	1.59303	1.35542	1.78814	1.64307	1.40963	1.71595	1.48988	1.48988	1.64034	1.64034	1.19374							203	82.5554	26.4345	56.1209
204	41			26.2973															2.19833	1.73281	1.58371	1.34748	1.77767	1.63345	1.40138	1.70591	1.48116	1.48115	1.63074	1.63074	1.18675							204	81.8729	26.2973	55.5757
205	42			26.1616															2.18555	1.72274	1.57451	1.33965	1.76734	1.62396	1.39323	1.69599	1.47255	1.47255	1.62126	1.62126	1.17985							205	81.2043	26.1616	55.0427
206	43			26.0275															2.17256	1.7125	1.56515	1.33169	1.75684	1.61431	1.38495	1.68591	1.46379	1.46379	1.61163	1.61163	1.17284							206	80.549	26.0275	54.5215
207	44			25.8948															2.15981	1.70245	1.55596	1.32387	1.74653	1.60483	1.37682	1.67602	1.4552	1.4552	1.60217	1.60217	1.16596							207	79.9067	25.8948	54.0118
208	45			25.7637															2.14722	1.69253	1.54689	1.31616	1.73635	1.59548	1.3688	1.66625	1.44672	1.44672	1.59283	1.59283	1.15916							208	79.2769	25.7637	53.5132
209	46			25.634															2.13442	1.68244	1.53767	1.30831	1.726	1.58597	1.36064	1.65631	1.4381	1.4381	1.58333	1.58333	1.15225							209	78.6592	25.634	53.0252
210	47			25.5057															2.12186	1.67253	1.52862	1.30061	1.71583	1.57663	1.35263	1.64656	1.42963	1.42963	1.57401	1.57401	1.14547							210	78.0532	25.5057	52.5475
211	48			25.3788															2.10945	1.66276	1.51968	1.293	1.70581	1.56742	1.34472	1.63694	1.42127	1.42127	1.56481	1.56481	1.13877							211	77.4587	25.3788	52.0798
212	49			25.2533															2.09721	1.65311	1.51086	1.2855	1.69591	1.55832	1.33692	1.62744	1.41303	1.41302	1.55573	1.55573	1.13216							212	76.8751	25.2533	51.6218
213	50			25.1292															2.08512	1.64358	1.50216	1.27809	1.68613	1.54934	1.32921	1.61806	1.40488	1.40488	1.54677	1.54677	1.12564							213	76.3023	25.1292	51.1731
214	51			25.0064															2.07319	1.63418	1.49356	1.27078	1.67648	1.54047	1.32161	1.6088	1.39684	1.39684	1.53791	1.53791	1.1192							214	75.7399	25.0064	50.7335
215	52			24.8849															2.06141	1.62489	1.48507	1.26356	1.66696	1.53172	1.3141	1.59966	1.38891	1.3889	1.52917	1.52917	1.11284							215	75.1875	24.8849	50.3026
216	53			24.7647															2.04978	1.61572	1.47669	1.25642	1.65755	1.52307	1.30668	1.59063	1.38107	1.38106	1.52054	1.52054	1.10655							216	74.6449	24.7647	49.8802
217	54			24.6458															2.03829	1.60666	1.46841	1.24938	1.64826	1.51454	1.29935	1.58171	1.37333	1.37332	1.51202	1.51202	1.10035							217	74.1118	24.6458	49.466
218	55			24.5281															2.02694	1.59772	1.46024	1.24243	1.63908	1.5061	1.29212	1.57291	1.36568	1.36568	1.5036	1.5036	1.09423							218	73.588	24.5281	49.0599
219	56			24.4117															2.01573	1.58888	1.45216	1.23556	1.63002	1.49778	1.28498	1.56421	1.35813	1.35813	1.49529	1.49529	1.08818							219	73.0731	24.4117	48.6614
220	57			24.2964															2.00466	1.58016	1.44419	1.22877	1.62106	1.48955	1.27792	1.55562	1.35067	1.35067	1.48708	1.48708	1.0822							220	72.5669	24.2964	48.2705
221	58			24.1824															1.99372	1.57153	1.43631	1.22207	1.61222	1.48142	1.27095	1.54713	1.3433	1.3433	1.47896	1.47896	1.07629							221	72.0693	24.1824	47.8869
222	59			24.0695															1.98292	1.56302	1.42852	1.21544	1.60348	1.47339	1.26406	1.53875	1.33602	1.33602	1.47095	1.47095	1.07046							222	71.5799	24.0695	47.5103
223	60			23.9578															1.97224	1.5546	1.42083	1.2089	1.59485	1.46546	1.25725	1.53046	1.32883	1.32882	1.46303	1.46303	1.0647							223	71.0985	23.9578	47.1406
224	61			23.8472															1.96169	1.54628	1.41323	1.20243	1.58632	1.45762	1.25053	1.52227	1.32172	1.32172	1.4552	1.4552	1.059							224	70.6249	23.8472	46.7777
225	62			23.7378															1.95126	1.53807	1.40572	1.19604	1.57789	1.44987	1.24388	1.51418	1.31469	1.31469	1.44747	1.44747	1.05337							225	70.1589	23.7378	46.4212
226	63			23.6294															1.94096	1.52994	1.3983	1.18973	1.56955	1.44222	1.23731	1.50619	1.30775	1.30775	1.43982	1.43982	1.04781							226	69.7004	23.6294	46.071
227	64			23.5221															1.93078	1.52192	1.39096	1.18348	1.56132	1.43465	1.23082	1.49828	1.30089	1.30089	1.43227	1.43227	1.04231							227	69.249	23.5221	45.7269
228	65			23.4159															1.92071	1.51398	1.38371	1.17731	1.55318	1.42717	1.2244	1.49047	1.29411	1.29411	1.4248	1.4248	1.03688							228	68.8047	23.4159	45.3888
229	66			23.3107															1.91076	1.50614	1.37654	1.17121	1.54513	1.41978	1.21806	1.48275	1.2874	1.2874	1.41742	1.41742	1.03151							229	68.3673	23.3107	45.0566
230	67			23.2066															1.90092	1.49839	1.36945	1.16518	1.53718	1.41247	1.21179	1.47512	1.28077	1.28077	1.41012	1.41012	1.0262							230	67.9365	23.2066	44.7299
231	68			23.1035															1.8912	1.49072	1.36245	1.15922	1.52931	1.40524	1.20559	1.46757	1.27422	1.27422	1.40291	1.40291	1.02095						Well 3	231	1324.89	23.1035	44.4088	1257.37
232	69			23.0014															1.88158	1.48314	1.35552	1.15333	1.52154	1.3981	1.19946	1.46011	1.26774	1.26774	1.39578	1.39578	1.01576							232	1104.95	23.0014	44.0931	1037.85
233	70			22.9002															1.87207	1.47565	1.34867	1.1475	1.51385	1.39103	1.1934	1.45273	1.26134	1.26134	1.38872	1.38872	1.01062							233	949.065	22.9002	43.7825	882.382
234	71			22.8001															1.86267	1.46823	1.3419	1.14174	1.50625	1.38405	1.18741	1.44544	1.255	1.255	1.38175	1.38175	1.00555							234	832.912	22.8001	43.4771	766.635
235	72			22.7009															1.85337	1.46091	1.3352	1.13604	1.49873	1.37714	1.18148	1.43822	1.24874	1.24874	1.37485	1.37485	1.00053							235	743.069	22.7009	43.1766	677.192
236	73			22.6027															1.84418	1.45366	1.32857	1.1304	1.49129	1.3703	1.17562	1.43108	1.24254	1.24254	1.36803	1.36803	0.995564							236	671.535	22.6027	42.8809	606.052
237	74			22.5053															1.83508	1.44649	1.32202	1.12483	1.48394	1.36355	1.16982	1.42403	1.23641	1.23641	1.36128	1.36128	0.990654							237	613.246	22.5053	42.59	548.151
238	75			22.4089															1.82609	1.4394	1.31554	1.11931	1.47666	1.35686	1.16408	1.41704	1.23035	1.23035	1.35461	1.35461	0.985798							238	564.843	22.4089	42.3036	500.13
239	76			22.3135															1.81719	1.43238	1.30913	1.11386	1.46946	1.35025	1.15841	1.41014	1.22436	1.22435	1.34801	1.34801	0.980993							239	524.011	22.3135	42.0217	459.676
240	77			22.2188															1.80838	1.42544	1.30279	1.10846	1.46235	1.34371	1.1528	1.40331	1.21842	1.21842	1.34148	1.34148	0.976241							240	489.105	22.2188	41.7442	425.142
241	78			22.1251															1.79967	1.41858	1.29651	1.10312	1.4553	1.33723	1.14724	1.39655	1.21256	1.21255	1.33501	1.33501	0.971538							241	458.922	22.1251	41.4709	395.326
242	79			22.0323															1.79106	1.41178	1.2903	1.09784	1.44833	1.33083	1.14175	1.38986	1.20675	1.20675	1.32862	1.32862	0.966886							242	432.563	22.0323	41.2018	369.329
243	80			21.9403															1.78253	1.40506	1.28416	1.09261	1.44144	1.3245	1.13632	1.38324	1.201	1.201	1.3223	1.3223	0.962283							243	409.344	21.9403	40.9368	346.467
244	81			21.8491															1.77409	1.39841	1.27808	1.08744	1.43462	1.31823	1.13094	1.3767	1.19532	1.19532	1.31604	1.31604	0.957728							244	388.734	21.8491	40.6757	326.209
245	82			21.7588															1.76574	1.39183	1.27207	1.08232	1.42786	1.31202	1.12561	1.37022	1.18969	1.18969	1.30984	1.30984	0.953221							245	370.314	21.7588	40.4185	308.137
246	83			21.6692															1.75748	1.38532	1.26611	1.07726	1.42118	1.30588	1.12035	1.36381	1.18413	1.18413	1.30371	1.30371	0.94876							246	353.753	21.6692	40.1651	291.918
247	84			21.5805															1.7493	1.37887	1.26022	1.07225	1.41457	1.29981	1.11513	1.35746	1.17862	1.17862	1.29765	1.29765	0.944346							247	338.779	21.5805	39.9154	277.283
248	85			21.4926															1.74121	1.37249	1.25439	1.06729	1.40802	1.29379	1.10997	1.35118	1.17316	1.17316	1.29164	1.29164	0.939976							248	325.175	21.4926	39.6693	264.013
249	86			21.4055															1.7332	1.36618	1.24862	1.06237	1.40155	1.28784	1.10487	1.34496	1.16777	1.16776	1.2857	1.2857	0.935651							249	312.758	21.4055	39.4268	251.926
250	87			21.3191															1.72526	1.35992	1.24291	1.05751	1.39513	1.28195	1.09981	1.33881	1.16242	1.16242	1.27982	1.27982	0.93137							250	301.378	21.3191	39.1876	240.872
251	88			21.2335															1.71741	1.35374	1.23725	1.0527	1.38878	1.27611	1.09481	1.33272	1.15713	1.15713	1.27399	1.27399	0.927132							251	290.91	21.2335	38.9519	230.725
252	89			21.1487															1.70964	1.34761	1.23165	1.04794	1.3825	1.27034	1.08985	1.32668	1.1519	1.15189	1.26823	1.26823	0.922936							252	281.247	21.1487	38.7195	221.379
253	90			21.0646															1.70195	1.34155	1.22611	1.04322	1.37628	1.26462	1.08495	1.32071	1.14671	1.14671	1.26252	1.26252	0.918782							253	272.298	21.0646	38.4903	212.743
254	91			20.9812															1.69433	1.33554	1.22062	1.03855	1.37012	1.25896	1.08009	1.3148	1.14158	1.14158	1.25687	1.25687	0.91467							254	263.985	20.9812	38.2642	204.74
255	92			20.8986															1.68679	1.32959	1.21519	1.03393	1.36402	1.25336	1.07528	1.30895	1.1365	1.1365	1.25127	1.25127	0.910598							255	256.243	20.8986	38.0413	197.303
256	93			20.8167															1.67932	1.32371	1.20981	1.02935	1.35798	1.24781	1.07052	1.30315	1.13146	1.13146	1.24573	1.24573	0.906565							256	249.013	20.8167	37.8213	190.375
257	94			20.7354															1.67192	1.31788	1.20448	1.02482	1.352	1.24231	1.06581	1.29741	1.12648	1.12648	1.24025	1.24025	0.902572							257	242.245	20.7354	37.6044	183.905
258	95			20.6549															1.6646	1.3121	1.1992	1.02033	1.34607	1.23687	1.06114	1.29173	1.12155	1.12154	1.23481	1.23481	0.898618							258	235.896	20.6549	37.3903	177.85
259	96			20.5751															1.65734	1.30638	1.19397	1.01588	1.34021	1.23148	1.05651	1.2861	1.11666	1.11666	1.22943	1.22943	0.894702							259	229.927	20.5751	37.1791	172.172
260	97			20.4959															1.65016	1.30072	1.1888	1.01148	1.3344	1.22614	1.05193	1.28052	1.11182	1.11182	1.2241	1.2241	0.890824							260	224.304	20.4959	36.9706	166.837
261	98			20.4174															1.64304	1.29511	1.18367	1.00711	1.32864	1.22085	1.0474	1.275	1.10702	1.10702	1.21882	1.21882	0.886982							261	216.411	20.4174	36.7649	159.229
262	99			20.3396															1.63599	1.28956	1.17859	1.00279	1.32294	1.21561	1.0429	1.26953	1.10227	1.10227	1.21359	1.21359	0.883177							262	210.04	20.3396	36.5618	153.139
263	100			20.2624															1.62901	1.28405	1.17356	0.998513	1.3173	1.21043	1.03845	1.26411	1.09757	1.09757	1.20842	1.20842	0.879408							263	204.193	20.2624	36.3614	147.569
264	101			20.1858															1.62209	1.2786	1.16858	0.994274	1.3117	1.20529	1.03404	1.25875	1.09291	1.09291	1.20328	1.20328	0.875674							264	198.801	20.1858	36.1635	142.452
265	102			20.1099															1.61524	1.2732	1.16364	0.990074	1.30616	1.20019	1.02967	1.25343	1.08829	1.08829	1.1982	1.1982	0.871975							265	193.811	20.1099	35.9681	137.733
266	103			20.0346															1.60845	1.26785	1.15875	0.985913	1.30067	1.19515	1.02535	1.24816	1.08372	1.08372	1.19317	1.19317	0.868311							266	189.175	20.0346	35.7752	133.365
267	104			19.9599															1.60173	1.26255	1.15391	0.981791	1.29523	1.19015	1.02106	1.24294	1.07919	1.07919	1.18818	1.18818	0.86468							267	184.854	19.9599	35.5847	129.309
268	105			19.8859															1.59507	1.2573	1.14911	0.977707	1.28985	1.1852	1.01681	1.23777	1.0747	1.0747	1.18323	1.18323	0.861083							268	180.814	19.8859	35.3965	125.531
269	106			19.8124															1.58846	1.25209	1.14435	0.973659	1.28451	1.1803	1.0126	1.23265	1.07025	1.07025	1.17834	1.17834	0.857518							269	177.026	19.8124	35.2107	122.003
270	107			19.7395															1.58192	1.24693	1.13964	0.969649	1.27922	1.17544	1.00843	1.22757	1.06584	1.06584	1.17348	1.17348	0.853987							270	173.465	19.7395	35.0272	118.698
271	108			19.6672															1.57544	1.24182	1.13497	0.965675	1.27397	1.17062	1.0043	1.22254	1.06147	1.06147	1.16867	1.16867	0.850487							271	170.11	19.6672	34.8458	115.597
272	109			19.5955															1.56901	1.23676	1.13034	0.961737	1.26878	1.16584	1.0002	1.21756	1.05714	1.05714	1.16391	1.16391	0.847019							272	166.941	19.5955	34.6667	112.679
273	110			19.5244															1.56265	1.23174	1.12575	0.957835	1.26363	1.16111	0.996146	1.21261	1.05286	1.05285	1.15919	1.15919	0.843581							273	163.942	19.5244	34.4897	109.928
274	111			19.4539															1.55634	1.22677	1.12121	0.953967	1.25853	1.15642	0.992124	1.20772	1.0486	1.0486	1.1545	1.1545	0.840175							274	161.098	19.4539	34.3148	107.33
275	112			19.3839															1.55008	1.22184	1.1167	0.950134	1.25347	1.15178	0.988137	1.20286	1.04439	1.04439	1.14987	1.14987	0.836799							275	158.397	19.3839	34.142	104.871
276	113			19.3144															1.54388	1.21695	1.11224	0.946334	1.24846	1.14717	0.984185	1.19805	1.04021	1.04021	1.14527	1.14527	0.833452							276	155.827	19.3144	33.9712	102.541
277	114			19.2455															1.53774	1.21211	1.10781	0.942568	1.24349	1.14261	0.980268	1.19329	1.03607	1.03607	1.14071	1.14071	0.830135							277	153.377	19.2455	33.8024	100.329
278	115			19.1771															1.53165	1.20731	1.10342	0.938835	1.23856	1.13808	0.976386	1.18856	1.03197	1.03197	1.13619	1.13619	0.826848							278	151.038	19.1771	33.6356	98.2254
279	116			19.1093															1.52561	1.20255	1.09907	0.935134	1.23368	1.13359	0.972537	1.18388	1.0279	1.0279	1.13171	1.13171	0.823588							279	148.719	19.1093	33.3875	96.2227
280	117			19.042															1.51963	1.19783	1.09476	0.931465	1.22884	1.12915	0.968722	1.17923	1.02387	1.02387	1.12727	1.12727	0.820357							280	146.514	19.042	33.1585	94.3132
281	118			18.9752															1.51369	1.19315	1.09049	0.927829	1.22404	1.12474	0.96494	1.17463	1.01987	1.01987	1.12287	1.12287	0.817154							281	144.398	18.9752	32.9329	92.4904
282	119			18.9089															1.50781	1.18852	1.08625	0.924223	1.21929	1.12037	0.96119	1.17006	1.01591	1.01591	1.11851	1.11851	0.813979							282	142.368	18.9089	32.7107	90.7481
283	120			18.8432															1.50198	1.18392	1.08205	0.920648	1.21457	1.11603	0.957472	1.16554	1.01198	1.01198	1.11418	1.11418	0.81083							283	140.416	18.8432	32.4917	89.081
284	121			18.7779															1.4962	1.17936	1.07788	0.917104	1.2099	1.11174	0.953786	1.16105	1.00808	1.00808	1.10989	1.10989	0.807709							284	138.538	18.7779	32.2759	87.484
285	122			18.7131															1.49046	1.17484	1.07375	0.913589	1.20526	1.10748	0.950131	1.1566	1.00422	1.00422	1.10564	1.10564	0.804614							285	136.729	18.7131	32.0633	85.9526
286	123			18.6488															1.48478	1.17036	1.06966	0.910104	1.20066	1.10325	0.946507	1.15219	1.00039	1.00039	1.10142	1.10142	0.801544							286	134.985	18.6488	31.8537	84.4827
287	124			18.585															1.47914	1.16592	1.06559	0.906649	1.1961	1.09906	0.942913	1.14781	0.996591	0.99659	1.09724	1.09724	0.798501							287	133.303	18.585	31.6472	83.0705
288	125			18.5217															1.47355	1.16151	1.06157	0.903222	1.19158	1.09491	0.939349	1.14348	0.992825	0.992824	1.09309	1.09309	0.795483							288	131.678	18.5217	31.4435	81.7124
289	126			18.4589															1.468	1.15714	1.05757	0.899824	1.1871	1.09079	0.935815	1.13917	0.98909	0.989088	1.08898	1.08898	0.79249							289	130.107	18.4589	31.2427	80.4054
290	127			18.3965															1.46251	1.15281	1.05361	0.896454	1.18265	1.08671	0.93231	1.13491	0.985385	0.985384	1.0849	1.0849	0.789522							290	128.588	18.3965	31.0447	79.1463
291	128			18.3346															1.45705	1.14851	1.04968	0.893112	1.17824	1.08265	0.928834	1.13068	0.981711	0.98171	1.08086	1.08086	0.786579							291	127.117	18.3346	30.8495	77.9326
292	129			18.2731															1.45165	1.14425	1.04579	0.889797	1.17387	1.07864	0.925387	1.12648	0.978067	0.978066	1.07685	1.07684	0.783659							292	125.692	18.2731	30.6569	76.7617
293	130			18.2121															1.44628	1.14002	1.04192	0.886509	1.16953	1.07465	0.921967	1.12232	0.974453	0.974452	1.07287	1.07287	0.780763							293	124.31	18.2121	30.467	75.6312
294	131			18.1515															1.44096	1.13583	1.03809	0.883248	1.16523	1.0707	0.918576	1.11819	0.970869	0.970868	1.06892	1.06892	0.777891							294	122.97	18.1515	30.2796	74.5391
295	132			18.0914															1.43568	1.13167	1.03429	0.880013	1.16096	1.06678	0.915212	1.11409	0.967313	0.967312	1.065	1.065	0.775042							295	121.669	18.0914	30.0948	73.4833
296	133			18.0317															1.43045	1.12754	1.03052	0.876804	1.15673	1.06289	0.911875	1.11003	0.963786	0.963785	1.06112	1.06112	0.772216							296	120.406	18.0317	29.9124	72.4619
297	134			17.9725															1.42526	1.12345	1.02678	0.873621	1.15253	1.05903	0.908564	1.106	0.960287	0.960286	1.05727	1.05727	0.769413							297	119.178	17.9725	29.7324	71.4732
298	135			17.9137															1.42011	1.11939	1.02307	0.870464	1.14837	1.0552	0.90528	1.102	0.956817	0.956816	1.05345	1.05345	0.766632							298	117.984	17.9137	29.5548	70.5156
299	136			17.8553															1.415	1.11536	1.01938	0.867331	1.14423	1.0514	0.902023	1.09804	0.953374	0.953373	1.04966	1.04966	0.763874							299	116.822	17.8553	29.3795	69.5876
300	137			17.7973															1.40993	1.11136	1.01573	0.864224	1.14013	1.04764	0.898791	1.0941	0.949958	0.949957	1.0459	1.0459	0.761137							300	115.692	17.7973	29.2065	68.6878
301	138			17.7397															1.4049	1.1074	1.01211	0.861141	1.13607	1.0439	0.895584	1.0902	0.946569	0.946568	1.04217	1.04216	0.758421							301	114.59	17.7397	29.0357	67.8148
302	139			17.6825															1.3999	1.10346	1.00851	0.858082	1.13203	1.04019	0.892403	1.08633	0.943206	0.943205	1.03846	1.03846	0.755727							302	113.517	17.6825	28.8671	66.9674
303	140			17.6258															1.39495	1.09956	1.00495	0.855047	1.12803	1.03651	0.889246	1.08249	0.93987	0.939869	1.03479	1.03479	0.753054							303	112.471	17.6258	28.7006	66.1444
304	141			17.5694															1.39004	1.09569	1.00141	0.852035	1.12405	1.03286	0.886115	1.07867	0.93656	0.936559	1.03115	1.03115	0.750402							304	111.451	17.5694	28.5363	65.3448
305	142			17.5134															1.38517	1.09184	0.997894	0.849047	1.12011	1.02924	0.883007	1.07489	0.933275	0.933274	1.02753	1.02753	0.74777							305	110.455	17.5134	28.374	64.5675
306	143			17.4579															1.38033	1.08803	0.994409	0.846082	1.1162	1.02564	0.879923	1.07114	0.930016	0.930015	1.02394	1.02394	0.745159							306	109.483	17.4579	28.2137	63.8116
307	144			17.4027															1.37553	1.08425	0.990951	0.84314	1.11232	1.02208	0.876863	1.06741	0.926782	0.926781	1.02038	1.02038	0.742567							307	108.534	17.4027	28.0554	63.0761
308	145			17.3479															1.37076	1.08049	0.987519	0.84022	1.10847	1.01854	0.873827	1.06371	0.923572	0.923571	1.01685	1.01685	0.739996							308	107.607	17.3479	27.899	62.3603
309	146			17.2935															1.36604	1.07677	0.984114	0.837322	1.10464	1.01502	0.870813	1.06005	0.920387	0.920386	1.01334	1.01334	0.737444							309	106.701	17.2935	27.7445	61.6632
310	147			17.2394															1.36135	1.07307	0.980734	0.834446	1.10085	1.01154	0.867822	1.05641	0.917226	0.917225	1.00986	1.00986	0.734911							310	105.815	17.2394	27.5919	60.9841
311	148			17.1857															1.35669	1.0694	0.97738	0.831593	1.09708	1.00808	0.864854	1.05279	0.914089	0.914088	1.00641	1.00641	0.732398							311	104.949	17.1857	27.4412	60.3223
312	149			17.1324															1.35207	1.06576	0.974051	0.82876	1.09335	1.00465	0.861909	1.04921	0.910976	0.910975	1.00298	1.00298	0.729903							312	104.102	17.1324	27.2922	59.6771
313	150			17.0794															1.34748	1.06214	0.970747	0.825949	1.08964	1.00124	0.858985	1.04565	0.907886	0.907885	0.999576	0.999575	0.727427							313	103.272	17.0794	27.145	59.0479
314	151			17.0269															1.34293	1.05855	0.967467	0.823159	1.08596	0.997855	0.856083	1.04212	0.904819	0.904818	0.996199	0.996198	0.72497							314	102.46	17.0269	26.9996	58.434
315	152			16.9746															1.33841	1.05499	0.964212	0.820389	1.0823	0.994498	0.853203	1.03861	0.901774	0.901773	0.992847	0.992847	0.722531							315	101.665	16.9746	26.8558	57.8349
316	153			16.9227															1.33393	1.05146	0.960981	0.81764	1.07868	0.991166	0.850344	1.03513	0.898753	0.898752	0.98952	0.98952	0.72011							316	100.887	16.9227	26.7138	57.2501
317	154			16.8712															1.32948	1.04795	0.957774	0.814911	1.07508	0.987858	0.847506	1.03167	0.895753	0.895752	0.986218	0.986217	0.717706							317	100.123	16.8712	26.5733	56.6789
318	155			16.82															1.32506	1.04446	0.954591	0.812203	1.0715	0.984574	0.844689	1.02824	0.892776	0.892775	0.982939	0.982939	0.715321							318	99.3754	16.82	26.4345	56.1209
319	156			16.7691															1.32067	1.04101	0.95143	0.809514	1.06796	0.981314	0.841892	1.02484	0.88982	0.889819	0.979685	0.979685	0.712952							319	98.6421	16.7691	26.2973	55.5757
320	157			16.7186															1.31631	1.03757	0.948293	0.806844	1.06444	0.978079	0.839116	1.02146	0.886886	0.886885	0.976455	0.976454	0.710601							320	97.9229	16.7186	26.1616	55.0427
321	158			16.6684															1.31199	1.03417	0.945178	0.804194	1.06094	0.974866	0.83636	1.01811	0.883973	0.883972	0.973248	0.973247	0.708267							321	97.2174	16.6684	26.0275	54.5215
322	159			16.6186															1.3077	1.03078	0.942086	0.801563	1.05747	0.971677	0.833624	1.01478	0.881081	0.88108	0.970064	0.970063	0.70595							322	96.5253	16.6186	25.8948	54.0118
323	160			16.5691															1.30344	1.02742	0.939016	0.798951	1.05402	0.968511	0.830908	1.01147	0.87821	0.878209	0.966903	0.966902	0.70365							323	95.8459	16.5691	25.7637	53.5132
324	161			16.5198															1.29921	1.02409	0.935968	0.796358	1.0506	0.965367	0.828211	1.00819	0.875359	0.875358	0.963764	0.963764	0.701366							324	95.179	16.5198	25.634	53.0252
325	162			16.471															1.29501	1.02078	0.932942	0.793783	1.0472	0.962246	0.825533	1.00493	0.872529	0.872528	0.960648	0.960648	0.699098							325	94.5242	16.471	25.5057	52.5475
326	163			16.4224															1.29084	1.01749	0.929938	0.791227	1.04383	0.959147	0.822874	1.00169	0.869719	0.869718	0.957554	0.957554	0.696847							326	93.8811	16.4224	25.3788	52.0798
327	164			16.3742															1.28669	1.01423	0.926954	0.788689	1.04048	0.95607	0.820234	0.998476	0.866929	0.866928	0.954482	0.954482	0.694611							327	93.2493	16.3742	25.2533	51.6218
328	165			16.3262															1.28258	1.01098	0.923992	0.786168	1.03716	0.953014	0.817613	0.995285	0.864159	0.864158	0.951432	0.951432	0.692392							328	92.6285	16.3262	25.1292	51.1731
329	166			16.2786															1.2785	1.00777	0.921051	0.783665	1.03386	0.949981	0.81501	0.992117	0.861408	0.861407	0.948403	0.948403	0.690187							329	92.0184	16.2786	25.0064	50.7335
330	167			16.2312															1.27445	1.00457	0.91813	0.78118	1.03058	0.946968	0.812426	0.988971	0.858676	0.858675	0.945396	0.945395	0.687999							330	91.4187	16.2312	24.8849	50.3026
331	168			16.1842															1.27042	1.0014	0.915229	0.778712	1.02732	0.943976	0.809859	0.985846	0.855963	0.855962	0.942409	0.942409	0.685825							331	90.8291	16.1842	24.7647	49.8802
332	169			16.1375															1.26642	0.998245	0.912349	0.776262	1.02409	0.941005	0.80731	0.982744	0.853269	0.853268	0.939443	0.939443	0.683667							332	90.2493	16.1375	24.6458	49.466
333	170			16.0911															1.26245	0.995115	0.909488	0.773828	1.02088	0.938055	0.804779	0.979663	0.850594	0.850593	0.936498	0.936497	0.681523							333	89.6791	16.0911	24.5281	49.0599
334	171			16.0449															1.25851	0.992007	0.906648	0.771411	1.01769	0.935125	0.802265	0.976603	0.847937	0.847936	0.933573	0.933572	0.679395							334	89.118	16.0449	24.4117	48.6614
335	172			15.9991															1.25459	0.98892	0.903826	0.76901	1.01452	0.932215	0.799769	0.973564	0.845299	0.845298	0.930668	0.930667	0.677281							335	88.566	15.9991	24.2964	48.2705
336	173			15.9535															1.2507	0.985854	0.901024	0.766626	1.01138	0.929325	0.79729	0.970546	0.842678	0.842677	0.927783	0.927782	0.675181							336	88.0228	15.9535	24.1824	47.8869
337	174			15.9082															1.24684	0.98281	0.898242	0.764259	1.00825	0.926455	0.794827	0.967548	0.840076	0.840075	0.924917	0.924917	0.673096							337	87.4881	15.9082	24.0695	47.5103
338	175			15.8632															1.243	0.979785	0.895478	0.761907	1.00515	0.923604	0.792382	0.964571	0.837491	0.83749	0.922071	0.922071	0.671024							338	86.9617	15.8632	23.9578	47.1406
339	176			15.8185															1.23919	0.976782	0.892732	0.759571	1.00207	0.920773	0.789952	0.961614	0.834923	0.834922	0.919244	0.919244	0.668967							339	86.4434	15.8185	23.8472	46.7777
340	177			15.7741															1.23541	0.973798	0.890006	0.757251	0.999009	0.917961	0.78754	0.958677	0.832373	0.832372	0.916437	0.916436	0.666924							340	85.933	15.7741	23.7378	46.4212
341	178			15.7299															1.23165	0.970835	0.887297	0.754947	0.995969	0.915167	0.785143	0.955759	0.82984	0.829839	0.913648	0.913647	0.664895							341	85.4303	15.7299	23.6294	46.071
342	179			15.686															1.22791	0.967891	0.884607	0.752658	0.992949	0.912392	0.782762	0.952862	0.827324	0.827323	0.910878	0.910877	0.662879							342	84.9351	15.686	23.5221	45.7269
343	180			15.6424															1.2242	0.964967	0.881935	0.750384	0.98995	0.909636	0.780398	0.949983	0.824825	0.824824	0.908126	0.908126	0.660876							343	84.4471	15.6424	23.4159	45.3888
344	181			15.5991															1.22052	0.962063	0.87928	0.748125	0.98697	0.906898	0.778049	0.947124	0.822342	0.822341	0.905392	0.905392	0.658887							344	83.9663	15.5991	23.3107	45.0566
345	182			15.556															1.21686	0.959177	0.876643	0.745882	0.98401	0.904178	0.775715	0.944283	0.819876	0.819875	0.902677	0.902677	0.656911							345	83.4925	15.556	23.2066	44.7299
346	183			15.5131															1.21322	0.956311	0.874023	0.743653	0.98107	0.901476	0.773397	0.941461	0.817426	0.817425	0.89998	0.899979	0.654948						Well 4	346	1340.4	15.5131	23.1035	44.4088	1257.37
347	184			15.4706															1.20961	0.953464	0.871421	0.741439	0.978148	0.898792	0.771094	0.938658	0.814992	0.814991	0.8973	0.8973	0.652998							347	1120.42	15.4706	23.0014	44.0931	1037.85
348	185			15.4282															1.20602	0.950635	0.868835	0.739239	0.975246	0.896125	0.768807	0.935873	0.812574	0.812573	0.894638	0.894637	0.65106							348	964.493	15.4282	22.9002	43.7825	882.382
349	186			15.3862															1.20246	0.947824	0.866267	0.737053	0.972363	0.893476	0.766534	0.933106	0.810171	0.810171	0.891993	0.891993	0.649135							349	848.298	15.3862	22.8001	43.4771	766.635
350	187			15.3444															1.19891	0.945032	0.863715	0.734882	0.969499	0.890844	0.764276	0.930358	0.807785	0.807784	0.889365	0.889365	0.647223							350	758.414	15.3444	22.7009	43.1766	677.192
351	188			15.3028															1.19539	0.942258	0.86118	0.732725	0.966653	0.888229	0.762032	0.927627	0.805414	0.805413	0.886755	0.886754	0.645323							351	686.838	15.3028	22.6027	42.8809	606.052
352	189			15.2615															1.1919	0.939502	0.858661	0.730582	0.963825	0.885631	0.759803	0.924913	0.803058	0.803057	0.884161	0.88416	0.643436							352	628.507	15.2615	22.5053	42.59	548.151
353	190			15.2204															1.18842	0.936764	0.856158	0.728452	0.961016	0.88305	0.757589	0.922218	0.800717	0.800716	0.881584	0.881583	0.64156							353	580.063	15.2204	22.4089	42.3036	500.13
354	191			15.1796															1.18497	0.934043	0.853671	0.726336	0.958225	0.880485	0.755388	0.919539	0.798391	0.798391	0.879023	0.879023	0.639697							354	539.191	15.1796	22.3135	42.0217	459.676
355	192			15.139															1.18154	0.931339	0.8512	0.724234	0.955451	0.877936	0.753202	0.916877	0.796081	0.79608	0.876479	0.876479	0.637845							355	504.244	15.139	22.2188	41.7442	425.142
356	193			15.0986															1.17813	0.928653	0.848745	0.722145	0.952696	0.875404	0.751029	0.914233	0.793784	0.793784	0.873951	0.873951	0.636006							356	474.021	15.0986	22.1251	41.4709	395.326
357	194			15.0585															1.17475	0.925984	0.846306	0.72007	0.949957	0.872888	0.748871	0.911605	0.791503	0.791502	0.871439	0.871438	0.634178							357	447.622	15.0585	22.0323	41.2018	369.329
358	195			15.0186															1.17138	0.923332	0.843882	0.718007	0.947236	0.870388	0.746726	0.908994	0.789236	0.789235	0.868943	0.868942	0.632361							358	424.363	15.0186	21.9403	40.9368	346.467
359	196			14.979															1.16804	0.920696	0.841473	0.715957	0.944532	0.867903	0.744594	0.906399	0.786983	0.786982	0.866462	0.866462	0.630556							359	403.713	14.979	21.8491	40.6757	326.209
360	197			14.9396															1.16472	0.918077	0.839079	0.713921	0.941845	0.865434	0.742476	0.903821	0.784744	0.784743	0.863997	0.863997	0.628762							360	385.254	14.9396	21.7588	40.4185	308.137
361	198			14.9004															1.16141	0.915474	0.8367	0.711897	0.939175	0.862981	0.740371	0.901258	0.782519	0.782518	0.861548	0.861548	0.62698							361	368.653	14.9004	21.6692	40.1651	291.918
362	199			14.8614															1.15813	0.912887	0.834336	0.709885	0.936522	0.860542	0.738279	0.898712	0.780308	0.780308	0.859114	0.859113	0.625208							362	353.641	14.8614	21.5805	39.9154	277.283
363	200			14.8227															1.15487	0.910317	0.831987	0.707887	0.933885	0.858119	0.7362	0.896181	0.778111	0.77811	0.856695	0.856694	0.623448							363	339.997	14.8227	21.4926	39.6693	264.013
364	201			14.7841															1.15163	0.907762	0.829652	0.7059	0.931264	0.855711	0.734134	0.893666	0.775928	0.775927	0.854291	0.85429	0.621698							364	327.542	14.7841	21.4055	39.4268	251.926
365	202			14.7458															1.14841	0.905224	0.827332	0.703926	0.928659	0.853318	0.732081	0.891167	0.773758	0.773757	0.851901	0.851901	0.619959							365	316.124	14.7458	21.3191	39.1876	240.872
366	203			14.7078															1.14521	0.9027	0.825026	0.701964	0.926071	0.85094	0.730041	0.888683	0.771601	0.7716	0.849527	0.849526	0.618231							366	305.618	14.7078	21.2335	38.9519	230.725
367	204			14.6699															1.14203	0.900193	0.822734	0.700014	0.923498	0.848576	0.728013	0.886214	0.769457	0.769456	0.847167	0.847166	0.616514							367	295.917	14.6699	21.1487	38.7195	221.379
368	205			14.6322															1.13887	0.8977	0.820456	0.698075	0.920941	0.846226	0.725997	0.883761	0.767327	0.767326	0.844821	0.844821	0.614807							368	286.93	14.6322	21.0646	38.4903	212.743
369	206			14.5948															1.13572	0.895223	0.818192	0.696149	0.9184	0.843891	0.723993	0.881322	0.765209	0.765209	0.84249	0.84249	0.61311							369	278.58	14.5948	20.9812	38.2642	204.74
370	207			14.5576															1.1326	0.892761	0.815941	0.694234	0.915874	0.84157	0.722002	0.878898	0.763105	0.763104	0.840173	0.840172	0.611424							370	270.8	14.5576	20.8986	38.0413	197.303
371	208			14.5205															1.12949	0.890313	0.813705	0.692331	0.913363	0.839263	0.720023	0.876488	0.761013	0.761012	0.837869	0.837869	0.609748							371	263.533	14.5205	20.8167	37.8213	190.375
372	209			14.4837															1.12641	0.887881	0.811481	0.69044	0.910868	0.83697	0.718056	0.874094	0.758934	0.758933	0.83558	0.83558	0.608082							372	256.729	14.4837	20.7354	37.6044	183.905
373	210			14.4471															1.12334	0.885463	0.809271	0.688559	0.908387	0.83469	0.7161	0.871713	0.756867	0.756866	0.833305	0.833304	0.606426							373	250.343	14.4471	20.6549	37.3903	177.85
374	211			14.4107															1.12029	0.883059	0.807075	0.68669	0.905921	0.832425	0.714156	0.869347	0.754812	0.754811	0.831043	0.831042	0.60478							374	244.337	14.4107	20.5751	37.1791	172.172
375	212			14.3745															1.11726	0.88067	0.804891	0.684832	0.90347	0.830173	0.712224	0.866995	0.75277	0.752769	0.828794	0.828794	0.603144							375	238.678	14.3745	20.4959	36.9706	166.837
376	213			14.3385															1.11425	0.878295	0.802721	0.682986	0.901034	0.827934	0.710304	0.864657	0.75074	0.750739	0.826559	0.826559	0.601517							376	230.75	14.3385	20.4174	36.7649	159.229
377	214			14.3027															1.11125	0.875934	0.800563	0.68115	0.898612	0.825708	0.708394	0.862333	0.748722	0.748721	0.824337	0.824337	0.5999							377	224.343	14.3027	20.3396	36.5618	153.139
378	215			14.2671															1.10827	0.873588	0.798418	0.679325	0.896204	0.823496	0.706496	0.860022	0.746716	0.746715	0.822129	0.822128	0.598293							378	218.46	14.2671	20.2624	36.3614	147.569
379	216			14.2316															1.10531	0.871254	0.796286	0.67751	0.893811	0.821297	0.704609	0.857725	0.744722	0.744721	0.819933	0.819933	0.596695							379	213.033	14.2316	20.1858	36.1635	142.452
380	217			14.1964															1.10237	0.868935	0.794166	0.675707	0.891431	0.81911	0.702734	0.855442	0.742739	0.742738	0.81775	0.81775	0.595106							380	208.007	14.1964	20.1099	35.9681	137.733
381	218			14.1614															1.09945	0.866629	0.792058	0.673914	0.889066	0.816937	0.700869	0.853172	0.740768	0.740767	0.81558	0.81558	0.593527							381	203.336	14.1614	20.0346	35.7752	133.365
382	219			14.1265															1.09654	0.864337	0.789963	0.672131	0.886714	0.814776	0.699015	0.850915	0.738809	0.738808	0.813423	0.813423	0.591957							382	198.98	14.1265	19.9599	35.5847	129.309
383	220			14.0919															1.09365	0.862058	0.78788	0.670359	0.884376	0.812627	0.697172	0.848672	0.736861	0.73686	0.811278	0.811278	0.590396							383	194.905	14.0919	19.8859	35.3965	125.531
384	221			14.0574															1.09077	0.859792	0.785809	0.668597	0.882051	0.810491	0.695339	0.846441	0.734924	0.734923	0.809146	0.809146	0.588845							384	191.083	14.0574	19.8124	35.2107	122.003
385	222			14.0231															1.08791	0.857539	0.78375	0.666845	0.87974	0.808368	0.693517	0.844223	0.732998	0.732998	0.807026	0.807026	0.587302							385	187.488	14.0231	19.7395	35.0272	118.698
386	223			13.989															1.08507	0.855299	0.781703	0.665103	0.877443	0.806257	0.691706	0.842018	0.731084	0.731083	0.804918	0.804918	0.585768							386	184.099	13.989	19.6672	34.8458	115.597
387	224			13.9551															1.08225	0.853073	0.779668	0.663372	0.875158	0.804157	0.689905	0.839826	0.72918	0.72918	0.802822	0.802822	0.584243							387	180.896	13.9551	19.5955	34.6667	112.679
388	225			13.9214															1.07944	0.850858	0.777644	0.66165	0.872887	0.80207	0.688114	0.837646	0.727288	0.727287	0.800738	0.800738	0.582726							388	177.863	13.9214	19.5244	34.4897	109.928
389	226			13.8878															1.07665	0.848657	0.775632	0.659938	0.870628	0.799995	0.686334	0.835479	0.725406	0.725405	0.798667	0.798666	0.581219							389	174.986	13.8878	19.4539	34.3148	107.33
390	227			13.8544															1.07387	0.846468	0.773632	0.658236	0.868382	0.797931	0.684564	0.833324	0.723535	0.723534	0.796607	0.796606	0.579719							390	172.252	13.8544	19.3839	34.142	104.871
391	228			13.8212															1.07111	0.844291	0.771642	0.656543	0.866149	0.79588	0.682803	0.831181	0.721674	0.721674	0.794558	0.794558	0.578229							391	169.648	13.8212	19.3144	33.9712	102.541
392	229			13.7882															1.06836	0.842127	0.769664	0.65486	0.863929	0.793839	0.681053	0.82905	0.719824	0.719824	0.792521	0.792521	0.576746							392	167.165	13.7882	19.2455	33.8024	100.329
393	230			13.7553															1.06563	0.839975	0.767697	0.653187	0.861721	0.791811	0.679313	0.826931	0.717985	0.717984	0.790496	0.790496	0.575273							393	164.793	13.7553	19.1771	33.6356	98.2254
394	231			13.7226															1.06292	0.837835	0.765742	0.651522	0.859526	0.789793	0.677582	0.824825	0.716156	0.716155	0.788482	0.788482	0.573807							394	162.442	13.7226	19.1093	33.3875	96.2227
395	232			13.6901															1.06022	0.835707	0.763797	0.649868	0.857343	0.787787	0.675861	0.82273	0.714337	0.714336	0.786479	0.786479	0.572349							395	160.204	13.6901	19.042	33.1585	94.3132
396	233			13.6578															1.05753	0.833591	0.761863	0.648222	0.855172	0.785793	0.67415	0.820646	0.712528	0.712527	0.784488	0.784488	0.5709							396	158.056	13.6578	18.9752	32.9329	92.4904
397	234			13.6256															1.05486	0.831486	0.759939	0.646586	0.853013	0.783809	0.672448	0.818575	0.710729	0.710728	0.782508	0.782507	0.569459							397	155.993	13.6256	18.9089	32.7107	90.7481
398	235			13.5936															1.05221	0.829394	0.758027	0.644958	0.850866	0.781836	0.670755	0.816515	0.70894	0.70894	0.780538	0.780538	0.568026							398	154.009	13.5936	18.8432	32.4917	89.081
399	236			13.5617															1.04957	0.827312	0.756125	0.64334	0.848731	0.779874	0.669072	0.814466	0.707161	0.707161	0.77858	0.778579	0.5666							399	152.1	13.5617	18.7779	32.2759	87.484
400	237			13.53															1.04694	0.825243	0.754233	0.641731	0.846608	0.777923	0.667398	0.812428	0.705392	0.705392	0.776632	0.776632	0.565183							400	150.259	13.53	18.7131	32.0633	85.9526
401	238			13.4985															1.04433	0.823185	0.752352	0.64013	0.844496	0.775983	0.665734	0.810402	0.703633	0.703632	0.774695	0.774695	0.563773							401	148.484	13.4985	18.6488	31.8537	84.4827
402	239			13.4672															1.04173	0.821138	0.750481	0.638538	0.842396	0.774054	0.664078	0.808387	0.701883	0.701883	0.772768	0.772768	0.562372							402	146.77	13.4672	18.585	31.6472	83.0705
403	240			13.436															1.03915	0.819102	0.748621	0.636955	0.840308	0.772135	0.662432	0.806383	0.700143	0.700143	0.770853	0.770852	0.560977							403	145.114	13.436	18.5217	31.4435	81.7124
404	241			13.4049															1.03658	0.817077	0.74677	0.635381	0.838231	0.770226	0.660795	0.804389	0.698413	0.698412	0.768947	0.768947	0.559591							404	143.512	13.4049	18.4589	31.2427	80.4054
405	242			13.374															1.03403	0.815063	0.74493	0.633815	0.836165	0.768328	0.659166	0.802407	0.696691	0.696691	0.767052	0.767052	0.558212							405	141.962	13.374	18.3965	31.0447	79.1463
406	243			13.3433															1.03149	0.813061	0.743099	0.632257	0.83411	0.76644	0.657546	0.800435	0.694979	0.694979	0.765167	0.765167	0.55684							406	140.46	13.3433	18.3346	30.8495	77.9326
407	244			13.3127															1.02896	0.811069	0.741279	0.630708	0.832067	0.764562	0.655935	0.798474	0.693277	0.693276	0.763293	0.763292	0.555476							407	139.004	13.3127	18.2731	30.6569	76.7617
408	245			13.2823															1.02645	0.809087	0.739468	0.629168	0.830034	0.762694	0.654333	0.796524	0.691583	0.691583	0.761428	0.761428	0.554119							408	137.593	13.2823	18.2121	30.467	75.6312
409	246			13.252															1.02395	0.807117	0.737667	0.627635	0.828013	0.760837	0.652739	0.794584	0.689899	0.689898	0.759574	0.759573	0.552769							409	136.222	13.252	18.1515	30.2796	74.5391
410	247			13.2219															1.02146	0.805157	0.735875	0.626111	0.826002	0.758989	0.651154	0.792654	0.688224	0.688223	0.757729	0.757729	0.551427							410	134.891	13.2219	18.0914	30.0948	73.4833
411	248			13.192															1.01899	0.803207	0.734094	0.624595	0.824002	0.757151	0.649578	0.790735	0.686557	0.686556	0.755894	0.755894	0.550092							411	133.598	13.192	18.0317	29.9124	72.4619
412	249			13.1621															1.01653	0.801268	0.732321	0.623087	0.822012	0.755323	0.648009	0.788826	0.6849	0.684899	0.754069	0.754069	0.548764							412	132.34	13.1621	17.9725	29.7324	71.4732
413	250			13.1325															1.01408	0.799339	0.730558	0.621587	0.820034	0.753505	0.646449	0.786927	0.683251	0.68325	0.752254	0.752254	0.547442							413	131.117	13.1325	17.9137	29.5548	70.5156
414	251			13.103															1.01165	0.79742	0.728805	0.620095	0.818065	0.751696	0.644898	0.785038	0.681611	0.68161	0.750448	0.750448	0.546128							414	129.925	13.103	17.8553	29.3795	69.5876
415	252			13.0736															1.00922	0.795512	0.72706	0.618611	0.816107	0.749897	0.643354	0.783159	0.679979	0.679979	0.748652	0.748652	0.544821							415	128.765	13.0736	17.7973	29.2065	68.6878
416	253			13.0443															1.00682	0.793613	0.725325	0.617135	0.81416	0.748108	0.641819	0.78129	0.678357	0.678356	0.746866	0.746865	0.543521							416	127.635	13.0443	17.7397	29.0357	67.8148
417	254			13.0153															1.00442	0.791725	0.723599	0.615666	0.812222	0.746327	0.640291	0.779431	0.676742	0.676741	0.745088	0.745088	0.542228							417	126.532	13.0153	17.6825	28.8671	66.9674
418	255			12.9863															1.00204	0.789846	0.721882	0.614205	0.810295	0.744556	0.638772	0.777581	0.675136	0.675136	0.74332	0.74332	0.540941							418	125.457	12.9863	17.6258	28.7006	66.1444
419	256			12.9575															0.999665	0.787977	0.720174	0.612752	0.808377	0.742795	0.637261	0.775741	0.673539	0.673538	0.741561	0.741561	0.539661							419	124.408	12.9575	17.5694	28.5363	65.3448
420	257			12.9288															0.997307	0.786118	0.718475	0.611306	0.80647	0.741042	0.635757	0.773911	0.67195	0.671949	0.739812	0.739811	0.538388							420	123.384	12.9288	17.5134	28.374	64.5675
421	258			12.9003															0.99496	0.784268	0.716784	0.609868	0.804573	0.739298	0.634261	0.77209	0.670369	0.670368	0.738071	0.738071	0.537121							421	122.383	12.9003	17.4579	28.2137	63.8116
422	259			12.8719															0.992626	0.782428	0.715103	0.608437	0.802685	0.737564	0.632773	0.770279	0.668796	0.668795	0.736339	0.736339	0.535861							422	121.406	12.8719	17.4027	28.0554	63.0761
423	260			12.8437															0.990304	0.780598	0.71343	0.607014	0.800807	0.735838	0.631293	0.768477	0.667231	0.667231	0.734617	0.734617	0.534607							423	120.451	12.8437	17.3479	27.899	62.3603
424	261			12.8156															0.987993	0.778777	0.711765	0.605598	0.798939	0.734122	0.62982	0.766684	0.665675	0.665674	0.732903	0.732903	0.53336							424	119.517	12.8156	17.2935	27.7445	61.6632
425	262			12.7876															0.985695	0.776965	0.71011	0.604189	0.79708	0.732414	0.628355	0.7649	0.664126	0.664125	0.731198	0.731198	0.532119							425	118.603	12.7876	17.2394	27.5919	60.9841
426	263			12.7597															0.983408	0.775163	0.708462	0.602787	0.795231	0.730715	0.626897	0.763126	0.662585	0.662585	0.729502	0.729501	0.530885							426	117.709	12.7597	17.1857	27.4412	60.3223
427	264			12.732															0.981133	0.773369	0.706823	0.601393	0.793392	0.729024	0.625447	0.76136	0.661053	0.661052	0.727814	0.727814	0.529657							427	116.834	12.732	17.1324	27.2922	59.6771
428	265			12.7045															0.97887	0.771585	0.705193	0.600005	0.791561	0.727343	0.624004	0.759604	0.659528	0.659527	0.726135	0.726135	0.528435							428	115.977	12.7045	17.0794	27.145	59.0479
429	266			12.677															0.976618	0.76981	0.70357	0.598625	0.78974	0.725669	0.622568	0.757856	0.65801	0.65801	0.724464	0.724464	0.527219							429	115.137	12.677	17.0269	26.9996	58.434
430	267			12.6497															0.974377	0.768044	0.701956	0.597251	0.787928	0.724004	0.62114	0.756118	0.656501	0.6565	0.722802	0.722802	0.526009							430	114.315	12.6497	16.9746	26.8558	57.8349
431	268			12.6225															0.972148	0.766287	0.70035	0.595885	0.786126	0.722348	0.619719	0.754388	0.654999	0.654998	0.721149	0.721148	0.524806							431	113.509	12.6225	16.9227	26.7138	57.2501
432	269			12.5954															0.96993	0.764538	0.698752	0.594525	0.784332	0.7207	0.618305	0.752667	0.653504	0.653503	0.719503	0.719503	0.523609							432	112.719	12.5954	16.8712	26.5733	56.6789
433	270			12.5685															0.967723	0.762799	0.697162	0.593173	0.782547	0.71906	0.616898	0.750954	0.652017	0.652016	0.717866	0.717866	0.522417							433	111.944	12.5685	16.82	26.4345	56.1209
434	271			12.5417															0.965527	0.761068	0.69558	0.591827	0.780772	0.717428	0.615498	0.74925	0.650538	0.650537	0.716237	0.716237	0.521232							434	111.184	12.5417	16.7691	26.2973	55.5757
435	272			12.515															0.963342	0.759346	0.694006	0.590487	0.779005	0.715805	0.614105	0.747554	0.649065	0.649065	0.714616	0.714616	0.520052							435	110.438	12.515	16.7186	26.1616	55.0427
436	273			12.4885															0.961168	0.757632	0.69244	0.589155	0.777247	0.714189	0.612719	0.745867	0.647601	0.6476	0.713004	0.713003	0.518878							436	109.706	12.4885	16.6684	26.0275	54.5215
437	274			12.462															0.959004	0.755927	0.690881	0.587829	0.775497	0.712582	0.61134	0.744188	0.646143	0.646142	0.711399	0.711399	0.517711							437	108.987	12.462	16.6186	25.8948	54.0118
438	275			12.4357															0.956852	0.75423	0.689331	0.586509	0.773757	0.710982	0.609968	0.742518	0.644693	0.644692	0.709802	0.709802	0.516549							438	108.282	12.4357	16.5691	25.7637	53.5132
439	276			12.4095															0.95471	0.752541	0.687787	0.585196	0.772024	0.709391	0.608603	0.740856	0.64325	0.643249	0.708213	0.708213	0.515392							439	107.589	12.4095	16.5198	25.634	53.0252
440	277			12.3835															0.952578	0.750861	0.686252	0.58389	0.770301	0.707807	0.607244	0.739202	0.641813	0.641813	0.706632	0.706632	0.514242							440	106.908	12.3835	16.471	25.5057	52.5475
441	278			12.3575															0.950457	0.74919	0.684724	0.58259	0.768586	0.706231	0.605892	0.737556	0.640384	0.640384	0.705058	0.705058	0.513097							441	106.239	12.3575	16.4224	25.3788	52.0798
442	279			12.3317															0.948347	0.747526	0.683203	0.581296	0.766879	0.704663	0.604546	0.735918	0.638962	0.638962	0.703493	0.703493	0.511957							442	105.581	12.3317	16.3742	25.2533	51.6218
443	280			12.306															0.946246	0.74587	0.68169	0.580008	0.76518	0.703102	0.603207	0.734288	0.637547	0.637547	0.701935	0.701935	0.510823							443	104.934	12.306	16.3262	25.1292	51.1731
444	281			12.2804															0.944156	0.744223	0.680185	0.578727	0.76349	0.701549	0.601875	0.732666	0.636139	0.636138	0.700384	0.700384	0.509695							444	104.299	12.2804	16.2786	25.0064	50.7335
445	282			12.2549															0.942076	0.742583	0.678686	0.577452	0.761808	0.700004	0.600549	0.731052	0.634738	0.634737	0.698841	0.698841	0.508572							445	103.674	12.2549	16.2312	24.8849	50.3026
446	283			12.2296															0.940006	0.740952	0.677195	0.576184	0.760135	0.698466	0.59923	0.729446	0.633343	0.633342	0.697306	0.697306	0.507455							446	103.059	12.2296	16.1842	24.7647	49.8802
447	284			12.2043															0.937947	0.739328	0.675711	0.574921	0.758469	0.696935	0.597917	0.727848	0.631955	0.631954	0.695778	0.695778	0.506343							447	102.454	12.2043	16.1375	24.6458	49.466
448	285			12.1792															0.935897	0.737712	0.674234	0.573665	0.756811	0.695412	0.59661	0.726257	0.630574	0.630573	0.694257	0.694257	0.505236							448	101.858	12.1792	16.0911	24.5281	49.0599
449	286			12.1542															0.933857	0.736104	0.672765	0.572414	0.755161	0.693896	0.595309	0.724674	0.629199	0.629199	0.692744	0.692744	0.504135							449	101.272	12.1542	16.0449	24.4117	48.6614
450	287			12.1293															0.931826	0.734504	0.671302	0.57117	0.75352	0.692387	0.594015	0.723098	0.627831	0.627831	0.691238	0.691238	0.503039							450	100.695	12.1293	15.9991	24.2964	48.2705
451	288			12.1045															0.929806	0.732911	0.669846	0.569931	0.751886	0.690886	0.592727	0.72153	0.62647	0.626469	0.689739	0.689739	0.501948							451	100.127	12.1045	15.9535	24.1824	47.8869
452	289			12.0798															0.927795	0.731326	0.668397	0.568698	0.75026	0.689392	0.591445	0.71997	0.625115	0.625114	0.688247	0.688247	0.500862							452	99.5679	12.0798	15.9082	24.0695	47.5103
453	290			12.0552															0.925793	0.729748	0.666956	0.567472	0.748641	0.687904	0.590169	0.718417	0.623767	0.623766	0.686762	0.686762	0.499782							453	99.0169	12.0552	15.8632	23.9578	47.1406
454	291			12.0308															0.923801	0.728178	0.665521	0.566251	0.74703	0.686424	0.588899	0.716871	0.622424	0.622424	0.685285	0.685285	0.498706							454	98.4742	12.0308	15.8185	23.8472	46.7777
455	292			12.0064															0.921819	0.726615	0.664092	0.565035	0.745427	0.684951	0.587636	0.715332	0.621089	0.621088	0.683814	0.683814	0.497636							455	97.9394	12.0064	15.7741	23.7378	46.4212
456	293			11.9822															0.919846	0.72506	0.662671	0.563826	0.743832	0.683485	0.586378	0.713801	0.619759	0.619759	0.68235	0.68235	0.496571							456	97.4125	11.9822	15.7299	23.6294	46.071
457	294			11.958															0.917882	0.723512	0.661256	0.562622	0.742243	0.682026	0.585126	0.712277	0.618436	0.618435	0.680894	0.680893	0.495511							457	96.8931	11.958	15.686	23.5221	45.7269
458	295			11.934															0.915927	0.721971	0.659848	0.561424	0.740663	0.680573	0.58388	0.71076	0.617119	0.617118	0.679444	0.679443	0.494456							458	96.3812	11.934	15.6424	23.4159	45.3888
459	296			11.9101															0.913982	0.720438	0.658446	0.560231	0.73909	0.679128	0.582639	0.709251	0.615808	0.615808	0.678	0.678	0.493405							459	95.8764	11.9101	15.5991	23.3107	45.0566
460	297			11.8863															0.912045	0.718911	0.657051	0.559045	0.737524	0.677689	0.581405	0.707748	0.614504	0.614503	0.676564	0.676564	0.49236							460	95.3788	11.8863	15.556	23.2066	44.7299
461	298			11.8626															0.910118	0.717392	0.655663	0.557863	0.735965	0.676257	0.580176	0.706252	0.613205	0.613204	0.675134	0.675134	0.49132						Well 5	461	1352.26	11.8626	15.5131	23.1035	44.4088	1257.37
462	299			11.839															0.908199	0.71588	0.654281	0.556687	0.734414	0.674831	0.578953	0.704764	0.611912	0.611912	0.673711	0.673711	0.490284							462	1132.26	11.839	15.4706	23.0014	44.0931	1037.85
463	300			11.8155															0.90629	0.714375	0.652905	0.555517	0.73287	0.673412	0.577736	0.703282	0.610626	0.610625	0.672294	0.672294	0.489253							463	976.308	11.8155	15.4282	22.9002	43.7825	882.382
464	301			11.7921															0.904389	0.712876	0.651536	0.554352	0.731332	0.672	0.576524	0.701807	0.609345	0.609344	0.670884	0.670884	0.488227							464	860.09	11.7921	15.3862	22.8001	43.4771	766.635
465	302			11.7688															0.902497	0.711385	0.650173	0.553192	0.729803	0.670594	0.575318	0.700339	0.60807	0.60807	0.669481	0.669481	0.487205							465	770.182	11.7688	15.3444	22.7009	43.1766	677.192
466	303			11.7456															0.900614	0.709901	0.648816	0.552038	0.72828	0.669195	0.574118	0.698877	0.606801	0.606801	0.668084	0.668084	0.486189							466	698.584	11.7456	15.3028	22.6027	42.8809	606.052
467	304			11.7225															0.898739	0.708423	0.647465	0.550888	0.726764	0.667802	0.572923	0.697422	0.605538	0.605538	0.666693	0.666693	0.485177							467	640.23	11.7225	15.2615	22.5053	42.59	548.151
468	305			11.6995															0.896873	0.706952	0.646121	0.549745	0.725255	0.666415	0.571733	0.695974	0.604281	0.60428	0.665309	0.665309	0.484169							468	591.763	11.6995	15.2204	22.4089	42.3036	500.13
469	306			11.6766															0.895015	0.705488	0.644783	0.548606	0.723753	0.665035	0.570549	0.694533	0.60303	0.603029	0.663931	0.663931	0.483167							469	550.867	11.6766	15.1796	22.3135	42.0217	459.676
470	307			11.6538															0.893166	0.70403	0.643451	0.547473	0.722257	0.663661	0.56937	0.693098	0.601784	0.601783	0.662559	0.662559	0.482168							470	515.898	11.6538	15.139	22.2188	41.7442	425.142
471	308			11.6311															0.891326	0.702579	0.642125	0.546344	0.720769	0.662293	0.568197	0.69167	0.600543	0.600543	0.661194	0.661194	0.481175							471	485.652	11.6311	15.0986	22.1251	41.4709	395.326
472	309			11.6084															0.889493	0.701135	0.640804	0.545221	0.719287	0.660932	0.567029	0.690248	0.599309	0.599308	0.659835	0.659834	0.480186							472	459.23	11.6084	15.0585	22.0323	41.2018	369.329
473	310			11.5859															0.887669	0.699697	0.63949	0.544103	0.717812	0.659577	0.565866	0.688832	0.59808	0.598079	0.658482	0.658481	0.479201							473	435.949	11.5859	15.0186	21.9403	40.9368	346.467
474	311			11.5635															0.885853	0.698266	0.638182	0.54299	0.716344	0.658227	0.564708	0.687423	0.596856	0.596856	0.657135	0.657134	0.478221							474	415.276	11.5635	14.979	21.8491	40.6757	326.209
475	312			11.5412															0.884046	0.696841	0.63688	0.541882	0.714882	0.656884	0.563556	0.68602	0.595638	0.595638	0.655794	0.655793	0.477245							475	396.795	11.5412	14.9396	21.7588	40.4185	308.137
476	313			11.519															0.882246	0.695423	0.635583	0.540779	0.713427	0.655547	0.562409	0.684624	0.594426	0.594425	0.654459	0.654458	0.476273							476	380.172	11.519	14.9004	21.6692	40.1651	291.918
477	314			11.4968															0.880454	0.69401	0.634293	0.539681	0.711978	0.654216	0.561267	0.683234	0.593219	0.593218	0.65313	0.653129	0.475306							477	365.137	11.4968	14.8614	21.5805	39.9154	277.283
478	315			11.4748															0.878671	0.692605	0.633008	0.538588	0.710536	0.652891	0.56013	0.68185	0.592017	0.592017	0.651807	0.651806	0.474343							478	351.472	11.4748	14.8227	21.4926	39.6693	264.013
479	316			11.4529															0.876895	0.691205	0.631729	0.537499	0.7091	0.651571	0.558998	0.680472	0.590821	0.59082	0.650489	0.650489	0.473385							479	338.995	11.4529	14.7841	21.4055	39.4268	251.926
480	317			11.431															0.875128	0.689812	0.630455	0.536416	0.70767	0.650258	0.557871	0.6791	0.58963	0.589629	0.649178	0.649178	0.47243							480	327.555	11.431	14.7458	21.3191	39.1876	240.872
481	318			11.4093															0.873368	0.688424	0.629187	0.535337	0.706247	0.64895	0.556749	0.677734	0.588444	0.588444	0.647873	0.647872	0.47148							481	317.027	11.4093	14.7078	21.2335	38.9519	230.725
482	319			11.3876															0.871616	0.687043	0.627925	0.534263	0.70483	0.647648	0.555632	0.676375	0.587264	0.587263	0.646573	0.646573	0.470535							482	307.304	11.3876	14.6699	21.1487	38.7195	221.379
483	320			11.366															0.869871	0.685668	0.626669	0.533194	0.70342	0.646352	0.55452	0.675021	0.586088	0.586088	0.645279	0.645279	0.469593							483	298.296	11.366	14.6322	21.0646	38.4903	212.743
484	321			11.3445															0.868135	0.684299	0.625417	0.532129	0.702015	0.645062	0.553413	0.673673	0.584918	0.584918	0.643991	0.64399	0.468655							484	289.924	11.3445	14.5948	20.9812	38.2642	204.74
485	322			11.3231															0.866405	0.682936	0.624172	0.531069	0.700617	0.643777	0.552311	0.672332	0.583753	0.583753	0.642708	0.642708	0.467722							485	282.123	11.3231	14.5576	20.8986	38.0413	197.303
486	323			11.3018															0.864684	0.681579	0.622932	0.530014	0.699225	0.642498	0.551214	0.670996	0.582593	0.582593	0.641431	0.641431	0.466793							486	274.835	11.3018	14.5205	20.8167	37.8213	190.375
487	324			11.2806															0.86297	0.680228	0.621697	0.528964	0.697839	0.641224	0.550121	0.669666	0.581439	0.581438	0.64016	0.640159	0.465867							487	268.009	11.2806	14.4837	20.7354	37.6044	183.905
488	325			11.2594															0.861263	0.678883	0.620467	0.527918	0.696459	0.639956	0.549033	0.668341	0.580289	0.580288	0.638894	0.638893	0.464946							488	261.602	11.2594	14.4471	20.6549	37.3903	177.85
489	326			11.2384															0.859564	0.677544	0.619243	0.526876	0.695085	0.638694	0.54795	0.667023	0.579144	0.579143	0.637633	0.637633	0.464029							489	255.576	11.2384	14.4107	20.5751	37.1791	172.172
490	327			11.2174															0.857873	0.67621	0.618025	0.525839	0.693717	0.637437	0.546872	0.66571	0.578004	0.578004	0.636378	0.636378	0.463115							490	249.896	11.2174	14.3745	20.4959	36.9706	166.837
491	328			11.1966															0.856188	0.674883	0.616811	0.524807	0.692355	0.636185	0.545798	0.664403	0.576869	0.576869	0.635129	0.635129	0.462206							491	241.946	11.1966	14.3385	20.4174	36.7649	159.229
492	329			11.1758															0.854511	0.673561	0.615603	0.523779	0.690999	0.634939	0.544729	0.663102	0.575739	0.575739	0.633885	0.633884	0.461301							492	235.519	11.1758	14.3027	20.3396	36.5618	153.139
493	330			11.1551															0.852841	0.672244	0.6144	0.522755	0.689649	0.633698	0.543664	0.661806	0.574614	0.574613	0.632646	0.632646	0.460399							493	229.615	11.1551	14.2671	20.2624	36.3614	147.569
494	331			11.1344															0.851178	0.670934	0.613202	0.521736	0.688304	0.632462	0.542604	0.660515	0.573494	0.573493	0.631412	0.631412	0.459502							494	224.167	11.1344	14.2316	20.1858	36.1635	142.452
495	332			11.1139															0.849523	0.669629	0.612009	0.520721	0.686965	0.631232	0.541549	0.659231	0.572378	0.572378	0.630184	0.630184	0.458608							495	219.121	11.1139	14.1964	20.1099	35.9681	137.733
496	333			11.0934															0.847874	0.668329	0.610822	0.519711	0.685632	0.630007	0.540498	0.657951	0.571268	0.571267	0.628961	0.628961	0.457718							496	214.43	11.0934	14.1614	20.0346	35.7752	133.365
497	334			11.0731															0.846233	0.667035	0.609639	0.518704	0.684305	0.628788	0.539451	0.656678	0.570162	0.570161	0.627744	0.627743	0.456832							497	210.053	11.0731	14.1265	19.9599	35.5847	129.309
498	335			11.0528															0.844598	0.665747	0.608461	0.517703	0.682983	0.627573	0.538409	0.655409	0.56906	0.56906	0.626531	0.626531	0.455949							498	205.958	11.0528	14.0919	19.8859	35.3965	125.531
499	336			11.0326															0.842971	0.664464	0.607289	0.516705	0.681667	0.626364	0.537372	0.654146	0.567964	0.567963	0.625324	0.625324	0.455071							499	202.116	11.0326	14.0574	19.8124	35.2107	122.003
500	337			11.0124															0.84135	0.663187	0.606121	0.515711	0.680356	0.625159	0.536339	0.652889	0.566872	0.566871	0.624122	0.624121	0.454196							500	198.5	11.0124	14.0231	19.7395	35.0272	118.698
501	338			10.9924															0.839736	0.661915	0.604959	0.514722	0.679051	0.62396	0.53531	0.651636	0.565784	0.565784	0.622924	0.622924	0.453325							501	195.091	10.9924	13.989	19.6672	34.8458	115.597
502	339			10.9724															0.838129	0.660648	0.603801	0.513737	0.677752	0.622766	0.534286	0.650389	0.564702	0.564701	0.621732	0.621732	0.452457							502	191.868	10.9724	13.9551	19.5955	34.6667	112.679
503	340			10.9525															0.836529	0.659386	0.602648	0.512756	0.676458	0.621577	0.533265	0.649147	0.563623	0.563623	0.620545	0.620545	0.451593							503	188.816	10.9525	13.9214	19.5244	34.4897	109.928
504	341			10.9327															0.834935	0.65813	0.6015	0.51178	0.675169	0.620393	0.53225	0.647911	0.56255	0.562549	0.619363	0.619363	0.450733							504	185.919	10.9327	13.8878	19.4539	34.3148	107.33
505	342			10.913															0.833348	0.656879	0.600357	0.510807	0.673886	0.619214	0.531238	0.646679	0.561481	0.56148	0.618186	0.618186	0.449876							505	183.165	10.913	13.8544	19.3839	34.142	104.871
506	343			10.8933															0.831768	0.655634	0.599218	0.509838	0.672608	0.61804	0.530231	0.645453	0.560416	0.560415	0.617014	0.617013	0.449023							506	180.541	10.8933	13.8212	19.3144	33.9712	102.541
507	344			10.8738															0.830194	0.654393	0.598085	0.508874	0.671335	0.61687	0.529227	0.644232	0.559356	0.559355	0.615846	0.615846	0.448174							507	178.039	10.8738	13.7882	19.2455	33.8024	100.329
508	345			10.8543															0.828627	0.653158	0.596956	0.507913	0.670068	0.615706	0.528228	0.643016	0.5583	0.558299	0.614684	0.614684	0.447328							508	175.648	10.8543	13.7553	19.1771	33.6356	98.2254
509	346			10.8349															0.827067	0.651928	0.595831	0.506956	0.668806	0.614546	0.527234	0.641805	0.557248	0.557248	0.613526	0.613526	0.446485							509	173.277	10.8349	13.7226	19.1093	33.3875	96.2227
510	347			10.8155															0.825513	0.650703	0.594712	0.506004	0.667549	0.613392	0.526243	0.640599	0.556201	0.5562	0.612373	0.612373	0.445646							510	171.019	10.8155	13.6901	19.042	33.1585	94.3132
511	348			10.7962															0.823965	0.649483	0.593597	0.505055	0.666298	0.612242	0.525256	0.639398	0.555158	0.555158	0.611225	0.611225	0.444811							511	168.852	10.7962	13.6578	18.9752	32.9329	92.4904
512	349			10.7771															0.822423	0.648268	0.592486	0.50411	0.665051	0.611096	0.524274	0.638201	0.55412	0.554119	0.610082	0.610081	0.443979							512	166.77	10.7771	13.6256	18.9089	32.7107	90.7481
513	350			10.7579															0.820888	0.647058	0.591381	0.503169	0.66381	0.609956	0.523295	0.63701	0.553085	0.553085	0.608943	0.608943	0.44315							513	164.767	10.7579	13.5936	18.8432	32.4917	89.081
514	351			10.7389															0.81936	0.645853	0.590279	0.502232	0.662574	0.60882	0.522321	0.635824	0.552055	0.552055	0.607809	0.607809	0.442325							514	162.838	10.7389	13.5617	18.7779	32.2759	87.484
515	352			10.7199															0.817837	0.644653	0.589182	0.501299	0.661343	0.607688	0.52135	0.634643	0.55103	0.551029	0.60668	0.606679	0.441503							515	160.979	10.7199	13.53	18.7131	32.0633	85.9526
516	353			10.701															0.816321	0.643458	0.58809	0.50037	0.660117	0.606562	0.520383	0.633466	0.550008	0.550007	0.605555	0.605555	0.440684							516	159.185	10.701	13.4985	18.6488	31.8537	84.4827
517	354			10.6822															0.814811	0.642267	0.587002	0.499444	0.658895	0.60544	0.519421	0.632294	0.548991	0.54899	0.604435	0.604434	0.439869							517	157.452	10.6822	13.4672	18.585	31.6472	83.0705
518	355			10.6635															0.813307	0.641082	0.585919	0.498522	0.657679	0.604322	0.518462	0.631127	0.547977	0.547977	0.603319	0.603319	0.439057							518	155.777	10.6635	13.436	18.5217	31.4435	81.7124
519	356			10.6448															0.811809	0.639901	0.58484	0.497604	0.656468	0.603209	0.517507	0.629965	0.546968	0.546968	0.602208	0.602208	0.438248							519	154.157	10.6448	13.4049	18.4589	31.2427	80.4054
520	357			10.6262															0.810317	0.638725	0.583765	0.49669	0.655262	0.602101	0.516556	0.628807	0.545963	0.545962	0.601101	0.601101	0.437443							520	152.588	10.6262	13.374	18.3965	31.0447	79.1463
521	358			10.6076															0.808832	0.637554	0.582695	0.495779	0.65406	0.600997	0.515609	0.627654	0.544962	0.544961	0.599999	0.599999	0.436641							521	151.068	10.6076	13.3433	18.3346	30.8495	77.9326
522	359			10.5892															0.807352	0.636388	0.581629	0.494872	0.652864	0.599897	0.514666	0.626506	0.543965	0.543964	0.598901	0.598901	0.435842							522	149.594	10.5892	13.3127	18.2731	30.6569	76.7617
523	360			10.5708															0.805878	0.635226	0.580567	0.493969	0.651672	0.598802	0.513726	0.625362	0.542972	0.542971	0.597808	0.597808	0.435047							523	148.163	10.5708	13.2823	18.2121	30.467	75.6312
524	361			10.5525															0.80441	0.634069	0.579509	0.493069	0.650485	0.597712	0.512791	0.624223	0.541983	0.541982	0.596719	0.596719	0.434254							524	146.775	10.5525	13.252	18.1515	30.2796	74.5391
525	362			10.5342															0.802948	0.632917	0.578456	0.492173	0.649303	0.596625	0.511859	0.623089	0.540998	0.540997	0.595635	0.595635	0.433465							525	145.426	10.5342	13.2219	18.0914	30.0948	73.4833
526	363			10.516															0.801492	0.631769	0.577407	0.49128	0.648125	0.595543	0.51093	0.621959	0.540017	0.540016	0.594555	0.594554	0.432679							526	144.114	10.516	13.192	18.0317	29.9124	72.4619
527	364			10.4979															0.800042	0.630626	0.576362	0.490391	0.646952	0.594466	0.510006	0.620833	0.53904	0.539039	0.593479	0.593478	0.431896							527	142.838	10.4979	13.1621	17.9725	29.7324	71.4732
528	365			10.4799															0.798597	0.629487	0.575322	0.489506	0.645784	0.593392	0.509085	0.619712	0.538066	0.538066	0.592407	0.592407	0.431116							528	141.596	10.4799	13.1325	17.9137	29.5548	70.5156
529	366			10.4619															0.797158	0.628353	0.574285	0.488624	0.644621	0.592323	0.508168	0.618596	0.537097	0.537096	0.59134	0.591339	0.430339							529	140.387	10.4619	13.103	17.8553	29.3795	69.5876
530	367			10.444															0.795725	0.627223	0.573252	0.487745	0.643462	0.591258	0.507254	0.617484	0.536131	0.536131	0.590277	0.590276	0.429566							530	139.209	10.444	13.0736	17.7973	29.2065	68.6878
531	368			10.4261															0.794298	0.626098	0.572224	0.48687	0.642307	0.590197	0.506344	0.616376	0.535169	0.535169	0.589218	0.589217	0.428795							531	138.061	10.4261	13.0443	17.7397	29.0357	67.8148
532	369			10.4084															0.792876	0.624977	0.5712	0.485999	0.641158	0.589141	0.505438	0.615272	0.534211	0.534211	0.588163	0.588163	0.428027							532	136.941	10.4084	13.0153	17.6825	28.8671	66.9674
533	370			10.3907															0.791459	0.623861	0.570179	0.485131	0.640012	0.588089	0.504535	0.614173	0.533257	0.533257	0.587112	0.587112	0.427263							533	135.848	10.3907	12.9863	17.6258	28.7006	66.1444
534	371			10.373															0.790049	0.622749	0.569163	0.484266	0.638871	0.58704	0.503636	0.613079	0.532307	0.532306	0.586066	0.586066	0.426501							534	134.781	10.373	12.9575	17.5694	28.5363	65.3448
535	372			10.3554															0.788644	0.621641	0.568151	0.483405	0.637735	0.585996	0.50274	0.611988	0.53136	0.531359	0.585023	0.585023	0.425743							535	133.739	10.3554	12.9288	17.5134	28.374	64.5675
536	373			10.3379															0.787244	0.620538	0.567142	0.482547	0.636603	0.584956	0.501847	0.610902	0.530417	0.530416	0.583985	0.583985	0.424987							536	132.721	10.3379	12.9003	17.4579	28.2137	63.8116
537	374			10.3205															0.78585	0.619439	0.566138	0.481692	0.635476	0.58392	0.500959	0.60982	0.529478	0.529477	0.582951	0.582951	0.424234							537	131.727	10.3205	12.8719	17.4027	28.0554	63.0761
538	375			10.3031															0.784461	0.618344	0.565138	0.480841	0.634353	0.582888	0.500073	0.608742	0.528542	0.528541	0.581921	0.58192	0.423485							538	130.754	10.3031	12.8437	17.3479	27.899	62.3603
539	376			10.2858															0.783077	0.617254	0.564141	0.479993	0.633234	0.58186	0.499191	0.607669	0.52761	0.527609	0.580894	0.580894	0.422738							539	129.802	10.2858	12.8156	17.2935	27.7445	61.6632
540	377			10.2685															0.781699	0.616168	0.563148	0.479148	0.63212	0.580836	0.498313	0.6066	0.526681	0.526681	0.579872	0.579872	0.421994							540	128.872	10.2685	12.7876	17.2394	27.5919	60.9841
541	378			10.2513															0.780327	0.615086	0.562159	0.478307	0.63101	0.579816	0.497438	0.605534	0.525756	0.525756	0.578854	0.578854	0.421253							541	127.96	10.2513	12.7597	17.1857	27.4412	60.3223
542	379			10.2342															0.778959	0.614008	0.561174	0.477469	0.629904	0.5788	0.496566	0.604473	0.524835	0.524834	0.57784	0.577839	0.420515							542	127.068	10.2342	12.732	17.1324	27.2922	59.6771
543	380			10.2172															0.777597	0.612934	0.560193	0.476634	0.628802	0.577788	0.495698	0.603416	0.523917	0.523917	0.576829	0.576829	0.419779							543	126.194	10.2172	12.7045	17.0794	27.145	59.0479
544	381			10.2002															0.77624	0.611864	0.559215	0.475802	0.627705	0.57678	0.494833	0.602363	0.523003	0.523002	0.575822	0.575822	0.419047							544	125.338	10.2002	12.677	17.0269	26.9996	58.434
545	382			10.1832															0.774888	0.610799	0.558241	0.474973	0.626612	0.575776	0.493971	0.601314	0.522092	0.522092	0.57482	0.57482	0.418317							545	124.498	10.1832	12.6497	16.9746	26.8558	57.8349
546	383			10.1663															0.773542	0.609738	0.557271	0.474148	0.625523	0.574775	0.493113	0.600269	0.521185	0.521185	0.573821	0.573821	0.41759							546	123.675	10.1663	12.6225	16.9227	26.7138	57.2501
547	384			10.1495															0.772201	0.60868	0.556305	0.473326	0.624439	0.573778	0.492258	0.599228	0.520281	0.520281	0.572826	0.572826	0.416866							547	122.868	10.1495	12.5954	16.8712	26.5733	56.6789
548	385			10.1328															0.770864	0.607627	0.555342	0.472507	0.623358	0.572786	0.491406	0.598192	0.519381	0.51938	0.571835	0.571834	0.416145							548	122.077	10.1328	12.5685	16.82	26.4345	56.1209
549	386			10.1161															0.769533	0.606578	0.554383	0.471691	0.622282	0.571796	0.490557	0.597159	0.518484	0.518483	0.570847	0.570847	0.415426							549	121.3	10.1161	12.5417	16.7691	26.2973	55.5757
550	387			10.0994															0.768207	0.605532	0.553428	0.470878	0.621209	0.570811	0.489712	0.596129	0.517591	0.51759	0.569863	0.569863	0.41471							550	120.537	10.0994	12.515	16.7186	26.1616	55.0427
551	388			10.0829															0.766886	0.604491	0.552476	0.470068	0.620141	0.569829	0.48887	0.595104	0.5167	0.5167	0.568883	0.568883	0.413997							551	119.789	10.0829	12.4885	16.6684	26.0275	54.5215
552	389			10.0664															0.76557	0.603454	0.551528	0.469261	0.619077	0.568851	0.488031	0.594083	0.515814	0.515813	0.567907	0.567907	0.413286							552	119.054	10.0664	12.462	16.6186	25.8948	54.0118
553	390			10.0499															0.764259	0.60242	0.550584	0.468458	0.618016	0.567877	0.487195	0.593065	0.51493	0.51493	0.566934	0.566934	0.412579							553	118.332	10.0499	12.4357	16.5691	25.7637	53.5132
554	391			10.0335															0.762952	0.60139	0.549642	0.467657	0.61696	0.566907	0.486362	0.592052	0.51405	0.51405	0.565965	0.565965	0.411874							554	117.622	10.0335	12.4095	16.5198	25.634	53.0252
555	392			10.0172															0.761651	0.600365	0.548705	0.466859	0.615908	0.56594	0.485533	0.591042	0.513173	0.513173	0.565	0.565	0.411171							555	116.925	10.0172	12.3835	16.471	25.5057	52.5475
556	393			10.0009															0.760355	0.599343	0.547771	0.466065	0.614859	0.564976	0.484706	0.590036	0.5123	0.512299	0.564038	0.564038	0.410471							556	116.239	10.0009	12.3575	16.4224	25.3788	52.0798
557	394			9.98467															0.759063	0.598325	0.546841	0.465273	0.613815	0.564017	0.483883	0.589034	0.51143	0.511429	0.56308	0.56308	0.409774							557	115.566	9.98467	12.3317	16.3742	25.2533	51.6218
558	395			9.96851															0.757776	0.59731	0.545914	0.464484	0.612774	0.563061	0.483063	0.588035	0.510563	0.510562	0.562126	0.562126	0.409079							558	114.903	9.96851	12.306	16.3262	25.1292	51.1731
559	396			9.9524															0.756494	0.5963	0.54499	0.463699	0.611738	0.562108	0.482245	0.58704	0.509699	0.509698	0.561175	0.561175	0.408387							559	114.251	9.9524	12.2804	16.2786	25.0064	50.7335
560	397			9.93635															0.755217	0.595293	0.54407	0.462916	0.610705	0.561159	0.481431	0.586049	0.508838	0.508838	0.560227	0.560227	0.407698							560	113.61	9.93635	12.2549	16.2312	24.8849	50.3026
561	398			9.92036															0.753945	0.59429	0.543153	0.462136	0.609676	0.560214	0.48062	0.585062	0.507981	0.507981	0.559283	0.559283	0.407011							561	112.979	9.92036	12.2296	16.1842	24.7647	49.8802
562	399			9.90443															0.752677	0.593291	0.54224	0.461359	0.608651	0.559272	0.479812	0.584078	0.507127	0.507126	0.558343	0.558343	0.406326							562	112.358	9.90443	12.2043	16.1375	24.6458	49.466
563	400			9.88855															0.751414	0.592295	0.54133	0.460584	0.607629	0.558333	0.479007	0.583098	0.506276	0.506275	0.557406	0.557406	0.405645							563	111.747	9.88855	12.1792	16.0911	24.5281	49.0599
564	401			9.87273															0.750155	0.591303	0.540423	0.459813	0.606612	0.557398	0.478205	0.582121	0.505428	0.505428	0.556473	0.556472	0.404965							564	111.145	9.87273	12.1542	16.0449	24.4117	48.6614
565	402			9.85696															0.748902	0.590315	0.53952	0.459045	0.605598	0.556466	0.477405	0.581149	0.504583	0.504583	0.555543	0.555542	0.404288							565	110.552	9.85696	12.1293	15.9991	24.2964	48.2705
566	403			9.84125															0.747653	0.58933	0.53862	0.458279	0.604588	0.555538	0.476609	0.580179	0.503742	0.503741	0.554616	0.554616	0.403614							566	109.969	9.84125	12.1045	15.9535	24.1824	47.8869
567	404			9.8256															0.746408	0.588349	0.537724	0.457516	0.603581	0.554613	0.475816	0.579213	0.502903	0.502903	0.553693	0.553692	0.402942							567	109.393	9.8256	12.0798	15.9082	24.0695	47.5103
568	405			9.80999															0.745168	0.587372	0.53683	0.456756	0.602579	0.553692	0.475025	0.578251	0.502068	0.502067	0.552773	0.552773	0.402273							568	108.827	9.80999	12.0552	15.8632	23.9578	47.1406
569	406			9.79445															0.743932	0.586398	0.53594	0.455999	0.60158	0.552774	0.474238	0.577292	0.501235	0.501235	0.551856	0.551856	0.401606							569	108.269	9.79445	12.0308	15.8185	23.8472	46.7777
570	407			9.77895															0.742701	0.585428	0.535053	0.455244	0.600584	0.551859	0.473453	0.576337	0.500406	0.500405	0.550943	0.550943	0.400941							570	107.718	9.77895	12.0064	15.7741	23.7378	46.4212
571	408			9.76352															0.741475	0.584461	0.53417	0.454492	0.599592	0.550948	0.472671	0.575385	0.499579	0.499579	0.550033	0.550033	0.400279							571	107.176	9.76352	11.9822	15.7299	23.6294	46.071
572	409			9.74813															0.740253	0.583498	0.533289	0.453743	0.598604	0.55004	0.471892	0.574437	0.498756	0.498756	0.549127	0.549127	0.399619							572	106.641	9.74813	11.958	15.686	23.5221	45.7269
573	410			9.7328															0.739035	0.582538	0.532412	0.452997	0.59762	0.549135	0.471116	0.573492	0.497936	0.497935	0.548224	0.548223	0.398962							573	106.114	9.7328	11.934	15.6424	23.4159	45.3888
574	411			9.71752															0.737822	0.581582	0.531538	0.452253	0.596638	0.548234	0.470342	0.572551	0.497118	0.497118	0.547324	0.547323	0.398307							574	105.594	9.71752	11.9101	15.5991	23.3107	45.0566
575	412			9.70229															0.736613	0.580629	0.530667	0.451512	0.595661	0.547335	0.469572	0.571613	0.496304	0.496303	0.546427	0.546427	0.397655							575	105.081	9.70229	11.8863	15.556	23.2066	44.7299
576	413			9.68712															0.735409	0.579679	0.5298	0.450774	0.594687	0.54644	0.468804	0.570678	0.495492	0.495492	0.545533	0.545533	0.397004						Well 6	576	1361.95	9.68712	11.8626	15.5131	23.1035	44.4088	1257.37
577	414			9.672															0.734208	0.578733	0.528935	0.450038	0.593716	0.545549	0.468039	0.569747	0.494684	0.494683	0.544643	0.544643	0.396356							577	1141.93	9.672	11.839	15.4706	23.0014	44.0931	1037.85
578	415			9.65693															0.733013	0.577791	0.528073	0.449305	0.592749	0.54466	0.467276	0.568819	0.493878	0.493877	0.543756	0.543756	0.395711							578	985.965	9.65693	11.8155	15.4282	22.9002	43.7825	882.382
579	416			9.64191															0.731821	0.576851	0.527215	0.448575	0.591786	0.543775	0.466517	0.567894	0.493075	0.493074	0.542872	0.542872	0.395068							579	869.732	9.64191	11.7921	15.3862	22.8001	43.4771	766.635
580	417			9.62694															0.730634	0.575916	0.52636	0.447847	0.590826	0.542893	0.46576	0.566973	0.492275	0.492275	0.541991	0.541991	0.394427							580	779.809	9.62694	11.7688	15.3444	22.7009	43.1766	677.192
581	418			9.61202															0.729451	0.574983	0.525507	0.447122	0.589869	0.542013	0.465006	0.566054	0.491478	0.491477	0.541114	0.541113	0.393788							581	708.196	9.61202	11.7456	15.3028	22.6027	42.8809	606.052
582	419			9.59716															0.728272	0.574054	0.524658	0.446399	0.588916	0.541137	0.464254	0.56514	0.490684	0.490683	0.540239	0.540239	0.393151							582	649.827	9.59716	11.7225	15.2615	22.5053	42.59	548.151
583	420			9.58234															0.727097	0.573128	0.523812	0.445679	0.587966	0.540265	0.463505	0.564228	0.489892	0.489892	0.539368	0.539367	0.392517							583	601.345	9.58234	11.6995	15.2204	22.4089	42.3036	500.13
584	421			9.56758															0.725927	0.572205	0.522969	0.444962	0.587019	0.539395	0.462759	0.56332	0.489104	0.489103	0.538499	0.538499	0.391885							584	560.435	9.56758	11.6766	15.1796	22.3135	42.0217	459.676
585	422			9.55287															0.72476	0.571286	0.522128	0.444247	0.586076	0.538528	0.462016	0.562415	0.488318	0.488317	0.537634	0.537634	0.391256							585	525.451	9.55287	11.6538	15.139	22.2188	41.7442	425.142
586	423			9.5382															0.723598	0.57037	0.521291	0.443534	0.585136	0.537665	0.461275	0.561513	0.487535	0.487534	0.536772	0.536772	0.390628							586	495.19	9.5382	11.6311	15.0986	22.1251	41.4709	395.326
587	424			9.52359															0.72244	0.569457	0.520457	0.442825	0.5842	0.536804	0.460537	0.560614	0.486754	0.486754	0.535913	0.535913	0.390003							587	468.754	9.52359	11.6084	15.0585	22.0323	41.2018	369.329
588	425			9.50902															0.721286	0.568547	0.519625	0.442117	0.583266	0.535946	0.459801	0.559718	0.485977	0.485976	0.535057	0.535057	0.38938							588	445.458	9.50902	11.5859	15.0186	21.9403	40.9368	346.467
589	426			9.4945															0.720136	0.56764	0.518797	0.441412	0.582336	0.535092	0.459068	0.558826	0.485202	0.485201	0.534204	0.534203	0.388759							589	424.771	9.4945	11.5635	14.979	21.8491	40.6757	326.209
590	427			9.48003															0.71899	0.566737	0.517971	0.44071	0.58141	0.53424	0.458337	0.557937	0.48443	0.484429	0.533353	0.533353	0.388141							590	406.275	9.48003	11.5412	14.9396	21.7588	40.4185	308.137
591	428			9.46561															0.717848	0.565837	0.517148	0.44001	0.580486	0.533392	0.457609	0.557051	0.48366	0.48366	0.532506	0.532506	0.387524							591	389.638	9.46561	11.519	14.9004	21.6692	40.1651	291.918
592	429			9.45124															0.71671	0.56494	0.516329	0.439312	0.579566	0.532546	0.456884	0.556167	0.482893	0.482893	0.531662	0.531662	0.38691							592	374.589	9.45124	11.4968	14.8614	21.5805	39.9154	277.283
593	430			9.43692															0.715576	0.564046	0.515512	0.438617	0.578649	0.531704	0.456161	0.555287	0.482129	0.482129	0.530821	0.530821	0.386298							593	360.909	9.43692	11.4748	14.8227	21.4926	39.6693	264.013
594	431			9.42264															0.714445	0.563155	0.514697	0.437924	0.577735	0.530864	0.45544	0.55441	0.481368	0.481367	0.529983	0.529982	0.385687							594	348.418	9.42264	11.4529	14.7841	21.4055	39.4268	251.926
595	432			9.40841															0.713319	0.562268	0.513886	0.437234	0.576824	0.530027	0.454723	0.553537	0.480609	0.480609	0.529147	0.529147	0.38508							595	336.964	9.40841	11.431	14.7458	21.3191	39.1876	240.872
596	433			9.39423															0.712197	0.561383	0.513078	0.436546	0.575917	0.529193	0.454007	0.552666	0.479853	0.479853	0.528315	0.528314	0.384474							596	326.422	9.39423	11.4093	14.7078	21.2335	38.9519	230.725
597	434			9.3801															0.711079	0.560501	0.512272	0.435861	0.575012	0.528362	0.453294	0.551798	0.4791	0.479099	0.527485	0.527485	0.38387							597	316.684	9.3801	11.3876	14.6699	21.1487	38.7195	221.379
598	435			9.36601															0.709964	0.559623	0.511469	0.435178	0.574111	0.527534	0.452584	0.550933	0.478349	0.478348	0.526658	0.526658	0.383268							598	307.662	9.36601	11.366	14.6322	21.0646	38.4903	212.743
599	436			9.35197															0.708853	0.558747	0.510669	0.434497	0.573213	0.526709	0.451876	0.550071	0.4776	0.4776	0.525834	0.525834	0.382669							599	299.276	9.35197	11.3445	14.5948	20.9812	38.2642	204.74
600	437			9.33797															0.707747	0.557875	0.509871	0.433818	0.572318	0.525886	0.45117	0.549212	0.476854	0.476854	0.525013	0.525013	0.382071							600	291.461	9.33797	11.3231	14.5576	20.8986	38.0413	197.303
601	438			9.32402															0.706643	0.557005	0.509077	0.433142	0.571426	0.525067	0.450467	0.548356	0.476111	0.476111	0.524195	0.524195	0.381476							601	284.159	9.32402	11.3018	14.5205	20.8167	37.8213	190.375
602	439			9.31012															0.705544	0.556139	0.508285	0.432468	0.570537	0.52425	0.449766	0.547503	0.475371	0.47537	0.52338	0.523379	0.380882							602	277.319	9.31012	11.2806	14.4837	20.7354	37.6044	183.905
603	440			9.29626															0.704449	0.555275	0.507496	0.431797	0.569651	0.523436	0.449068	0.546653	0.474632	0.474632	0.522567	0.522567	0.380291							603	270.899	9.29626	11.2594	14.4471	20.6549	37.3903	177.85
604	441			9.28245															0.703357	0.554415	0.506709	0.431128	0.568768	0.522625	0.448372	0.545806	0.473897	0.473896	0.521757	0.521757	0.379701							604	264.858	9.28245	11.2384	14.4107	20.5751	37.1791	172.172
605	442			9.26868															0.702269	0.553557	0.505925	0.430461	0.567888	0.521816	0.447678	0.544961	0.473164	0.473163	0.52095	0.52095	0.379114							605	259.164	9.26868	11.2174	14.3745	20.4959	36.9706	166.837
606	443			9.25496															0.701184	0.552702	0.505144	0.429796	0.567012	0.52101	0.446987	0.54412	0.472433	0.472433	0.520145	0.520145	0.378529							606	251.201	9.25496	11.1966	14.3385	20.4174	36.7649	159.229
607	444			9.24128															0.700104	0.551851	0.504365	0.429134	0.566138	0.520207	0.446298	0.543281	0.471705	0.471705	0.519344	0.519344	0.377945							607	244.76	9.24128	11.1758	14.3027	20.3396	36.5618	153.139
608	445			9.22765															0.699027	0.551002	0.503589	0.428473	0.565267	0.519407	0.445611	0.542445	0.470979	0.470979	0.518545	0.518545	0.377364							608	238.842	9.22765	11.1551	14.2671	20.2624	36.3614	147.569
609	446			9.21406															0.697953	0.550155	0.502816	0.427815	0.564399	0.51861	0.444927	0.541613	0.470256	0.470256	0.517749	0.517748	0.376784							609	233.381	9.21406	11.1344	14.2316	20.1858	36.1635	142.452
610	447			9.20051															0.696884	0.549312	0.502046	0.42716	0.563534	0.517815	0.444245	0.540782	0.469535	0.469535	0.516955	0.516955	0.376207							610	228.322	9.20051	11.1139	14.1964	20.1099	35.9681	137.733
611	448			9.18701															0.695817	0.548472	0.501277	0.426506	0.562672	0.517022	0.443566	0.539955	0.468817	0.468817	0.516164	0.516164	0.375631							611	223.617	9.18701	11.0934	14.1614	20.0346	35.7752	133.365
612	449			9.17355															0.694755	0.547634	0.500512	0.425855	0.561812	0.516233	0.442888	0.539131	0.468101	0.468101	0.515376	0.515376	0.375058							612	219.227	9.17355	11.0731	14.1265	19.9599	35.5847	129.309
613	450			9.16014															0.693696	0.5468	0.499749	0.425206	0.560956	0.515446	0.442213	0.538309	0.467388	0.467387	0.51459	0.51459	0.374486							613	215.118	9.16014	11.0528	14.0919	19.8859	35.3965	125.531
614	451			9.14677															0.69264	0.545968	0.498989	0.424559	0.560102	0.514662	0.44154	0.53749	0.466676	0.466676	0.513807	0.513807	0.373916							614	211.262	9.14677	11.0326	14.0574	19.8124	35.2107	122.003
615	452			9.13344															0.691588	0.545138	0.498231	0.423914	0.559252	0.51388	0.44087	0.536673	0.465968	0.465967	0.513027	0.513027	0.373348							615	207.634	9.13344	11.0124	14.0231	19.7395	35.0272	118.698
616	453			9.12015															0.69054	0.544312	0.497476	0.423271	0.558404	0.513101	0.440201	0.53586	0.465261	0.465261	0.512249	0.512249	0.372782							616	204.211	9.12015	10.9924	13.989	19.6672	34.8458	115.597
617	454			9.10691															0.689495	0.543488	0.496723	0.422631	0.557559	0.512325	0.439535	0.535049	0.464557	0.464557	0.511474	0.511474	0.372218							617	200.975	9.10691	10.9724	13.9551	19.5955	34.6667	112.679
618	455			9.09371															0.688454	0.542667	0.495973	0.421993	0.556717	0.511551	0.438871	0.534241	0.463856	0.463855	0.510702	0.510701	0.371656							618	197.91	9.09371	10.9525	13.9214	19.5244	34.4897	109.928
619	456			9.08055															0.687416	0.541849	0.495225	0.421356	0.555877	0.51078	0.43821	0.533435	0.463156	0.463156	0.509932	0.509931	0.371096							619	195	9.08055	10.9327	13.8878	19.4539	34.3148	107.33
620	457			9.06743															0.686381	0.541034	0.494479	0.420722	0.555041	0.510011	0.43755	0.532633	0.462459	0.462459	0.509164	0.509164	0.370537							620	192.232	9.06743	10.913	13.8544	19.3839	34.142	104.871
621	458			9.05435															0.68535	0.540221	0.493737	0.42009	0.554207	0.509245	0.436893	0.531832	0.461764	0.461764	0.508399	0.508399	0.369981							621	189.596	9.05435	10.8933	13.8212	19.3144	33.9712	102.541
622	459			9.04132															0.684322	0.539411	0.492996	0.41946	0.553376	0.508481	0.436238	0.531035	0.461072	0.461072	0.507637	0.507637	0.369426							622	187.08	9.04132	10.8738	13.7882	19.2455	33.8024	100.329
623	460			9.02832															0.683298	0.538604	0.492258	0.418832	0.552548	0.50772	0.435585	0.53024	0.460382	0.460381	0.506877	0.506877	0.368873							623	184.676	9.02832	10.8543	13.7553	19.1771	33.6356	98.2254
624	461			9.01537															0.682277	0.537799	0.491523	0.418207	0.551722	0.506961	0.434934	0.529448	0.459694	0.459694	0.50612	0.50612	0.368322							624	182.292	9.01537	10.8349	13.7226	19.1093	33.3875	96.2227
625	462			9.00246															0.681259	0.536997	0.49079	0.417583	0.550899	0.506205	0.434285	0.528658	0.459008	0.459008	0.505365	0.505365	0.367772							625	180.022	9.00246	10.8155	13.6901	19.042	33.1585	94.3132
626	463			8.98959															0.680245	0.536197	0.490059	0.416961	0.550079	0.505452	0.433639	0.527871	0.458325	0.458325	0.504612	0.504612	0.367225							626	177.842	8.98959	10.7962	13.6578	18.9752	32.9329	92.4904
627	464			8.97676															0.679234	0.5354	0.489331	0.416341	0.549262	0.5047	0.432994	0.527086	0.457644	0.457643	0.503863	0.503862	0.366679							627	175.747	8.97676	10.7771	13.6256	18.9089	32.7107	90.7481
628	465			8.96397															0.678227	0.534606	0.488605	0.415724	0.548447	0.503952	0.432352	0.526305	0.456965	0.456964	0.503115	0.503115	0.366135							628	173.731	8.96397	10.7579	13.5936	18.8432	32.4917	89.081
629	466			8.95122															0.677222	0.533814	0.487881	0.415108	0.547635	0.503205	0.431712	0.525525	0.456288	0.456288	0.50237	0.50237	0.365593							629	171.79	8.95122	10.7389	13.5617	18.7779	32.2759	87.484
630	467			8.93851															0.676221	0.533025	0.48716	0.414495	0.546825	0.502462	0.431073	0.524748	0.455614	0.455613	0.501627	0.501627	0.365052							630	169.918	8.93851	10.7199	13.53	18.7131	32.0633	85.9526
631	468			8.92584															0.675223	0.532239	0.486441	0.413883	0.546018	0.50172	0.430437	0.523974	0.454941	0.454941	0.500887	0.500887	0.364514							631	168.111	8.92584	10.701	13.4985	18.6488	31.8537	84.4827
632	469			8.91321															0.674229	0.531455	0.485725	0.413273	0.545214	0.500981	0.429803	0.523202	0.454271	0.454271	0.500149	0.500149	0.363977							632	166.365	8.91321	10.6822	13.4672	18.585	31.6472	83.0705
633	470			8.90062															0.673237	0.530673	0.48501	0.412666	0.544412	0.500244	0.429171	0.522433	0.453603	0.453603	0.499414	0.499414	0.363442							633	164.678	8.90062	10.6635	13.436	18.5217	31.4435	81.7124
634	471			8.88806															0.672249	0.529894	0.484299	0.41206	0.543613	0.49951	0.428541	0.521666	0.452938	0.452937	0.498681	0.498681	0.362908							634	163.045	8.88806	10.6448	13.4049	18.4589	31.2427	80.4054
635	472			8.87555															0.671264	0.529118	0.483589	0.411456	0.542817	0.498778	0.427913	0.520902	0.452274	0.452273	0.49795	0.49795	0.362376							635	161.463	8.87555	10.6262	13.374	18.3965	31.0447	79.1463
636	473			8.86307															0.670282	0.528344	0.482882	0.410854	0.542023	0.498049	0.427288	0.52014	0.451612	0.451612	0.497222	0.497222	0.361846							636	159.931	8.86307	10.6076	13.3433	18.3346	30.8495	77.9326
637	474			8.85064															0.669304	0.527573	0.482177	0.410254	0.541231	0.497322	0.426664	0.51938	0.450953	0.450953	0.496496	0.496496	0.361318							637	158.444	8.85064	10.5892	13.3127	18.2731	30.6569	76.7617
638	475			8.83824															0.668328	0.526804	0.481474	0.409656	0.540442	0.496597	0.426042	0.518623	0.450296	0.450295	0.495772	0.495772	0.360791							638	157.002	8.83824	10.5708	13.2823	18.2121	30.467	75.6312
639	476			8.82588															0.667356	0.526037	0.480773	0.40906	0.539656	0.495874	0.425422	0.517869	0.449641	0.44964	0.495051	0.495051	0.360266							639	155.601	8.82588	10.5525	13.252	18.1515	30.2796	74.5391
640	477			8.81356															0.666386	0.525273	0.480075	0.408466	0.538872	0.495154	0.424804	0.517117	0.448988	0.448987	0.494332	0.494332	0.359743							640	154.239	8.81356	10.5342	13.2219	18.0914	30.0948	73.4833
641	478			8.80127															0.66542	0.524512	0.479379	0.407874	0.538091	0.494436	0.424188	0.516367	0.448337	0.448336	0.493615	0.493615	0.359222							641	152.915	8.80127	10.516	13.192	18.0317	29.9124	72.4619
642	479			8.78903															0.664457	0.523752	0.478685	0.407284	0.537312	0.49372	0.423574	0.51562	0.447688	0.447687	0.492901	0.492901	0.358702							642	151.627	8.78903	10.4979	13.1621	17.9725	29.7324	71.4732
643	480			8.77682															0.663497	0.522996	0.477993	0.406695	0.536536	0.493007	0.422962	0.514875	0.447041	0.44704	0.492189	0.492188	0.358183							643	150.373	8.77682	10.4799	13.1325	17.9137	29.5548	70.5156
644	481			8.76465															0.66254	0.522241	0.477304	0.406109	0.535762	0.492296	0.422352	0.514132	0.446396	0.446396	0.491479	0.491479	0.357667							644	149.152	8.76465	10.4619	13.103	17.8553	29.3795	69.5876
645	482			8.75251															0.661586	0.521489	0.476617	0.405524	0.534991	0.491587	0.421744	0.513392	0.445753	0.445753	0.490771	0.490771	0.357152							645	147.962	8.75251	10.444	13.0736	17.7973	29.2065	68.6878
646	483			8.74041															0.660635	0.52074	0.475932	0.404941	0.534222	0.490881	0.421138	0.512654	0.445113	0.445112	0.490066	0.490065	0.356638							646	146.801	8.74041	10.4261	13.0443	17.7397	29.0357	67.8148
647	484			8.72835															0.659687	0.519993	0.475249	0.40436	0.533455	0.490176	0.420534	0.511918	0.444474	0.444473	0.489362	0.489362	0.356127							647	145.669	8.72835	10.4084	13.0153	17.6825	28.8671	66.9674
648	485			8.71633															0.658742	0.519248	0.474568	0.403781	0.532691	0.489474	0.419931	0.511185	0.443837	0.443837	0.488662	0.488661	0.355617							648	144.564	8.71633	10.3907	12.9863	17.6258	28.7006	66.1444
649	486			8.70434															0.6578	0.518505	0.473889	0.403203	0.531929	0.488774	0.419331	0.510454	0.443203	0.443202	0.487963	0.487963	0.355108							649	143.485	8.70434	10.373	12.9575	17.5694	28.5363	65.3448
650	487			8.69239															0.656861	0.517765	0.473213	0.402628	0.53117	0.488077	0.418732	0.509725	0.44257	0.442569	0.487266	0.487266	0.354601							650	142.432	8.69239	10.3554	12.9288	17.5134	28.374	64.5675
651	488			8.68047															0.655925	0.517027	0.472539	0.402054	0.530413	0.487381	0.418135	0.508999	0.441939	0.441939	0.486572	0.486572	0.354096							651	141.402	8.68047	10.3379	12.9003	17.4579	28.2137	63.8116
652	489			8.66859															0.654992	0.516292	0.471866	0.401482	0.529658	0.486688	0.417541	0.508275	0.441311	0.44131	0.48588	0.485879	0.353592							652	140.395	8.66859	10.3205	12.8719	17.4027	28.0554	63.0761
653	490			8.65675															0.654062	0.515559	0.471196	0.400912	0.528906	0.485996	0.416948	0.507553	0.440684	0.440683	0.48519	0.485189	0.35309							653	139.411	8.65675	10.3031	12.8437	17.3479	27.899	62.3603
654	491			8.64494															0.653135	0.514828	0.470528	0.400344	0.528156	0.485307	0.416356	0.506833	0.440059	0.440059	0.484502	0.484502	0.352589							654	138.447	8.64494	10.2858	12.8156	17.2935	27.7445	61.6632
655	492			8.63316															0.65221	0.514099	0.469862	0.399777	0.527409	0.484621	0.415767	0.506116	0.439436	0.439436	0.483816	0.483816	0.35209							655	137.505	8.63316	10.2685	12.7876	17.2394	27.5919	60.9841
656	493			8.62143															0.651289	0.513373	0.469198	0.399212	0.526664	0.483936	0.41518	0.505401	0.438815	0.438815	0.483132	0.483132	0.351593							656	136.582	8.62143	10.2513	12.7597	17.1857	27.4412	60.3223
657	494			8.60972															0.65037	0.512648	0.468537	0.398649	0.525921	0.483253	0.414594	0.504688	0.438196	0.438196	0.482451	0.482451	0.351097							657	135.678	8.60972	10.2342	12.732	17.1324	27.2922	59.6771
658	495			8.59805															0.649454	0.511927	0.467877	0.398088	0.52518	0.482573	0.41401	0.503977	0.437579	0.437579	0.481772	0.481771	0.350603							658	134.792	8.59805	10.2172	12.7045	17.0794	27.145	59.0479
659	496			8.58642															0.648541	0.511207	0.467219	0.397528	0.524442	0.481894	0.413428	0.503269	0.436964	0.436964	0.481094	0.481094	0.35011							659	133.924	8.58642	10.2002	12.677	17.0269	26.9996	58.434
660	497			8.57482															0.647631	0.510489	0.466563	0.39697	0.523706	0.481218	0.412848	0.502562	0.436351	0.43635	0.480419	0.480419	0.349618							660	133.073	8.57482	10.1832	12.6497	16.9746	26.8558	57.8349
661	498			8.56326															0.646724	0.509774	0.46591	0.396414	0.522972	0.480544	0.41227	0.501858	0.43574	0.435739	0.479746	0.479746	0.349129							661	132.239	8.56326	10.1663	12.6225	16.9227	26.7138	57.2501
662	499			8.55173															0.645819	0.509061	0.465258	0.395859	0.522241	0.479872	0.411693	0.501156	0.43513	0.43513	0.479075	0.479075	0.34864							662	131.42	8.55173	10.1495	12.5954	16.8712	26.5733	56.6789
663	500			8.54023															0.644917	0.50835	0.464608	0.395307	0.521511	0.479202	0.411118	0.500457	0.434522	0.434522	0.478406	0.478406	0.348153							663	130.617	8.54023	10.1328	12.5685	16.82	26.4345	56.1209
664	501			8.52877															0.644018	0.507642	0.463961	0.394756	0.520784	0.478534	0.410545	0.499759	0.433917	0.433916	0.477739	0.477739	0.347668							664	129.829	8.52877	10.1161	12.5417	16.7691	26.2973	55.5757
665	502			8.51734															0.643122	0.506935	0.463315	0.394206	0.52006	0.477868	0.409974	0.499064	0.433313	0.433312	0.477074	0.477074	0.347184							665	129.055	8.51734	10.0994	12.515	16.7186	26.1616	55.0427
666	503			8.50595															0.642229	0.506231	0.462671	0.393659	0.519337	0.477204	0.409404	0.49837	0.432711	0.43271	0.476411	0.476411	0.346702							666	128.295	8.50595	10.0829	12.4885	16.6684	26.0275	54.5215
667	504			8.49459															0.641338	0.505529	0.46203	0.393113	0.518617	0.476542	0.408836	0.497679	0.432111	0.43211	0.475751	0.475751	0.346221							667	127.548	8.49459	10.0664	12.462	16.6186	25.8948	54.0118
668	505			8.48326															0.64045	0.504829	0.46139	0.392568	0.517899	0.475882	0.40827	0.49699	0.431512	0.431512	0.475092	0.475092	0.345742							668	126.815	8.48326	10.0499	12.4357	16.5691	25.7637	53.5132
669	506			8.47196															0.639564	0.504131	0.460752	0.392026	0.517183	0.475224	0.407706	0.496303	0.430916	0.430915	0.474435	0.474435	0.345264							669	126.094	8.47196	10.0335	12.4095	16.5198	25.634	53.0252
670	507			8.4607															0.638682	0.503435	0.460116	0.391485	0.516469	0.474568	0.407143	0.495618	0.430321	0.430321	0.47378	0.47378	0.344787							670	125.386	8.4607	10.0172	12.3835	16.471	25.5057	52.5475
671	508			8.44947															0.637802	0.502742	0.459482	0.390945	0.515757	0.473914	0.406582	0.494935	0.429728	0.429728	0.473128	0.473127	0.344312							671	124.689	8.44947	10.0009	12.3575	16.4224	25.3788	52.0798
672	509			8.43828															0.636924	0.50205	0.45885	0.390407	0.515048	0.473262	0.406023	0.494254	0.429137	0.429137	0.472477	0.472477	0.343838							672	124.004	8.43828	9.98467	12.3317	16.3742	25.2533	51.6218
673	510			8.42711															0.63605	0.501361	0.45822	0.389871	0.514341	0.472613	0.405465	0.493575	0.428548	0.428547	0.471828	0.471828	0.343366							673	123.33	8.42711	9.96851	12.306	16.3262	25.1292	51.1731
674	511			8.41598															0.635178	0.500673	0.457592	0.389337	0.513635	0.471965	0.404909	0.492899	0.42796	0.42796	0.471181	0.471181	0.342895							674	122.667	8.41598	9.9524	12.2804	16.2786	25.0064	50.7335
675	512			8.40489															0.634308	0.499988	0.456965	0.388804	0.512932	0.471319	0.404355	0.492224	0.427374	0.427374	0.470536	0.470536	0.342426							675	122.015	8.40489	9.93635	12.2549	16.2312	24.8849	50.3026
676	513			8.39382															0.633442	0.499305	0.456341	0.388272	0.512231	0.470674	0.403803	0.491551	0.42679	0.42679	0.469893	0.469893	0.341958							676	121.373	8.39382	9.92036	12.2296	16.1842	24.7647	49.8802
677	514			8.38278															0.632577	0.498623	0.455718	0.387743	0.511533	0.470032	0.403252	0.490881	0.426208	0.426208	0.469252	0.469252	0.341492							677	120.741	8.38278	9.90443	12.2043	16.1375	24.6458	49.466
678	515			8.37178															0.631716	0.497944	0.455098	0.387215	0.510836	0.469392	0.402702	0.490212	0.425628	0.425627	0.468613	0.468613	0.341027							678	120.119	8.37178	9.88855	12.1792	16.0911	24.5281	49.0599
679	516			8.36081															0.630857	0.497267	0.454479	0.386688	0.510141	0.468754	0.402155	0.489546	0.425049	0.425048	0.467976	0.467975	0.340563							679	119.506	8.36081	9.87273	12.1542	16.0449	24.4117	48.6614
680	517			8.34987															0.63	0.496592	0.453862	0.386163	0.509449	0.468117	0.401609	0.488881	0.424472	0.424471	0.46734	0.46734	0.3401							680	118.902	8.34987	9.85696	12.1293	15.9991	24.2964	48.2705
681	518			8.33897															0.629146	0.495919	0.453247	0.38564	0.508758	0.467483	0.401064	0.488218	0.423896	0.423896	0.466707	0.466707	0.339639							681	118.307	8.33897	9.84125	12.1045	15.9535	24.1824	47.8869
682	519			8.32809															0.628295	0.495248	0.452633	0.385118	0.50807	0.46685	0.400522	0.487558	0.423323	0.423322	0.466075	0.466075	0.33918							682	117.722	8.32809	9.8256	12.0798	15.9082	24.0695	47.5103
683	520			8.31724															0.627446	0.494579	0.452022	0.384598	0.507383	0.46622	0.399981	0.486899	0.422751	0.422751	0.465446	0.465446	0.338722							683	117.144	8.31724	9.80999	12.0552	15.8632	23.9578	47.1406
684	521			8.30643															0.6266	0.493912	0.451412	0.384079	0.506699	0.465591	0.399441	0.486242	0.422181	0.42218	0.464818	0.464818	0.338265							684	116.575	8.30643	9.79445	12.0308	15.8185	23.8472	46.7777
685	522			8.29565															0.625756	0.493247	0.450804	0.383562	0.506017	0.464964	0.398903	0.485587	0.421612	0.421612	0.464192	0.464192	0.337809							685	116.014	8.29565	9.77895	12.0064	15.7741	23.7378	46.4212
686	523			8.28489															0.624915	0.492584	0.450198	0.383046	0.505336	0.464339	0.398367	0.484935	0.421045	0.421045	0.463568	0.463568	0.337355							686	115.461	8.28489	9.76352	11.9822	15.7299	23.6294	46.071
687	524			8.27417															0.624076	0.491922	0.449594	0.382532	0.504658	0.463716	0.397832	0.484284	0.42048	0.42048	0.462946	0.462946	0.336902							687	114.915	8.27417	9.74813	11.958	15.686	23.5221	45.7269
688	525			8.26348															0.62324	0.491263	0.448991	0.382019	0.503982	0.463094	0.397299	0.483635	0.419917	0.419916	0.462325	0.462325	0.336451							688	114.377	8.26348	9.7328	11.934	15.6424	23.4159	45.3888
689	526			8.25282															0.622406	0.490606	0.448391	0.381508	0.503307	0.462475	0.396768	0.482988	0.419355	0.419355	0.461707	0.461707	0.336001							689	113.847	8.25282	9.71752	11.9101	15.5991	23.3107	45.0566
690	527			8.24219															0.621574	0.489951	0.447792	0.380998	0.502635	0.461857	0.396238	0.482342	0.418795	0.418794	0.46109	0.46109	0.335552							690	113.323	8.24219	9.70229	11.8863	15.556	23.2066	44.7299
691	528			8.23159															0.620745	0.489297	0.447195	0.38049	0.501965	0.461241	0.395709	0.481699	0.418236	0.418236	0.460475	0.460475	0.335104						Well 7	691	1370.18	8.23159	9.68712	11.8626	15.5131	23.1035	44.4088	1257.37
692	529			8.22102															0.619919	0.488646	0.446599	0.379984	0.501296	0.460627	0.395182	0.481058	0.417679	0.417679	0.459862	0.459862	0.334658							692	1150.15	8.22102	9.672	11.839	15.4706	23.0014	44.0931	1037.85
693	530			8.21048															0.619095	0.487996	0.446005	0.379479	0.50063	0.460014	0.394657	0.480418	0.417124	0.417124	0.459251	0.45925	0.334213							693	994.176	8.21048	9.65693	11.8155	15.4282	22.9002	43.7825	882.382
694	531			8.19997															0.618273	0.487348	0.445413	0.378975	0.499965	0.459404	0.394133	0.479781	0.41657	0.41657	0.458641	0.458641	0.33377							694	877.932	8.19997	9.64191	11.7921	15.3862	22.8001	43.4771	766.635
695	532			8.18948															0.617454	0.486702	0.444823	0.378473	0.499303	0.458795	0.393611	0.479145	0.416018	0.416018	0.458033	0.458033	0.333327							695	787.999	8.18948	9.62694	11.7688	15.3444	22.7009	43.1766	677.192
696	533			8.17903															0.616637	0.486059	0.444235	0.377972	0.498642	0.458188	0.39309	0.478511	0.415468	0.415468	0.457427	0.457427	0.332886							696	716.375	8.17903	9.61202	11.7456	15.3028	22.6027	42.8809	606.052
697	534			8.16861															0.615822	0.485416	0.443648	0.377473	0.497984	0.457583	0.392571	0.477879	0.414919	0.414919	0.456823	0.456823	0.332447							697	657.996	8.16861	9.59716	11.7225	15.2615	22.5053	42.59	548.151
698	535			8.15822															0.61501	0.484776	0.443063	0.376975	0.497327	0.456979	0.392053	0.477249	0.414372	0.414372	0.456221	0.45622	0.332008							698	609.503	8.15822	9.58234	11.6995	15.2204	22.4089	42.3036	500.13
699	536			8.14785															0.6142	0.484138	0.442479	0.376478	0.496672	0.456377	0.391537	0.47662	0.413826	0.413826	0.45562	0.45562	0.331571							699	568.583	8.14785	9.56758	11.6766	15.1796	22.3135	42.0217	459.676
700	537			8.13751															0.613393	0.483501	0.441898	0.375984	0.496019	0.455777	0.391022	0.475994	0.413282	0.413282	0.455021	0.455021	0.331135							700	533.588	8.13751	9.55287	11.6538	15.139	22.2188	41.7442	425.142
701	538			8.12721															0.612588	0.482867	0.441318	0.37549	0.495368	0.455179	0.390509	0.475369	0.41274	0.412739	0.454424	0.454423	0.3307							701	503.317	8.12721	9.5382	11.6311	15.0986	22.1251	41.4709	395.326
702	539			8.11693															0.611785	0.482234	0.440739	0.374998	0.494719	0.454583	0.389997	0.474746	0.412199	0.412198	0.453828	0.453828	0.330267							702	476.871	8.11693	9.52359	11.6084	15.0585	22.0323	41.2018	369.329
703	540			8.10668															0.610984	0.481603	0.440162	0.374507	0.494071	0.453988	0.389487	0.474125	0.41166	0.411659	0.453234	0.453234	0.329835							703	453.564	8.10668	9.50902	11.5859	15.0186	21.9403	40.9368	346.467
704	541			8.09646															0.610186	0.480974	0.439587	0.374018	0.493426	0.453395	0.388978	0.473505	0.411122	0.411121	0.452642	0.452642	0.329404							704	432.867	8.09646	9.4945	11.5635	14.979	21.8491	40.6757	326.209
705	542			8.08627															0.60939	0.480346	0.439014	0.37353	0.492782	0.452803	0.38847	0.472888	0.410586	0.410585	0.452052	0.452051	0.328974							705	414.362	8.08627	9.48003	11.5412	14.9396	21.7588	40.4185	308.137
706	543			8.0761															0.608597	0.479721	0.438442	0.373044	0.492141	0.452214	0.387965	0.472272	0.410051	0.41005	0.451463	0.451463	0.328546							706	397.714	8.0761	9.46561	11.519	14.9004	21.6692	40.1651	291.918
707	544			8.06597															0.607805	0.479097	0.437872	0.372559	0.491501	0.451626	0.38746	0.471658	0.409518	0.409517	0.450876	0.450876	0.328119							707	382.655	8.06597	9.45124	11.4968	14.8614	21.5805	39.9154	277.283
708	545			8.05586															0.607016	0.478475	0.437304	0.372075	0.490863	0.451039	0.386957	0.471045	0.408986	0.408986	0.450291	0.45029	0.327693							708	368.965	8.05586	9.43692	11.4748	14.8227	21.4926	39.6693	264.013
709	546			8.04578															0.606229	0.477855	0.436737	0.371593	0.490226	0.450455	0.386455	0.470435	0.408456	0.408455	0.449707	0.449707	0.327268							709	356.463	8.04578	9.42264	11.4529	14.7841	21.4055	39.4268	251.926
710	547			8.03572															0.605445	0.477236	0.436172	0.371112	0.489592	0.449872	0.385955	0.469826	0.407927	0.407927	0.449125	0.449125	0.326844							710	344.999	8.03572	9.40841	11.431	14.7458	21.3191	39.1876	240.872
711	548			8.0257															0.604662	0.47662	0.435608	0.370632	0.488959	0.44929	0.385457	0.469219	0.4074	0.4074	0.448544	0.448544	0.326422							711	334.447	8.0257	9.39423	11.4093	14.7078	21.2335	38.9519	230.725
712	549			8.0157															0.603882	0.476005	0.435046	0.370154	0.488328	0.448711	0.384959	0.468613	0.406874	0.406874	0.447966	0.447966	0.326001							712	324.7	8.0157	9.3801	11.3876	14.6699	21.1487	38.7195	221.379
713	550			8.00573															0.603104	0.475392	0.434486	0.369677	0.487699	0.448133	0.384463	0.46801	0.40635	0.40635	0.447389	0.447388	0.325581							713	315.668	8.00573	9.36601	11.366	14.6322	21.0646	38.4903	212.743
714	551			7.99579															0.602329	0.47478	0.433927	0.369202	0.487072	0.447556	0.383969	0.467408	0.405828	0.405827	0.446813	0.446813	0.325162							714	307.272	7.99579	9.35197	11.3445	14.5948	20.9812	38.2642	204.74
715	552			7.98587															0.601555	0.47417	0.433369	0.368727	0.486446	0.446981	0.383476	0.466807	0.405306	0.405306	0.446239	0.446239	0.324745							715	299.447	7.98587	9.33797	11.3231	14.5576	20.8986	38.0413	197.303
716	553			7.97598															0.600784	0.473562	0.432814	0.368255	0.485823	0.446408	0.382984	0.466209	0.404787	0.404786	0.445667	0.445667	0.324328							716	292.135	7.97598	9.32402	11.3018	14.5205	20.8167	37.8213	190.375
717	554			7.96612															0.600014	0.472956	0.43226	0.367783	0.485201	0.445837	0.382494	0.465612	0.404268	0.404268	0.445097	0.445096	0.323913							717	285.285	7.96612	9.31012	11.2806	14.4837	20.7354	37.6044	183.905
718	555			7.95628															0.599247	0.472351	0.431707	0.367313	0.48458	0.445267	0.382005	0.465017	0.403752	0.403751	0.444528	0.444527	0.323499							718	278.855	7.95628	9.29626	11.2594	14.4471	20.6549	37.3903	177.85
719	556			7.94647															0.598483	0.471749	0.431156	0.366844	0.483962	0.444699	0.381517	0.464423	0.403236	0.403236	0.44396	0.44396	0.323086							719	272.805	7.94647	9.28245	11.2384	14.4107	20.5751	37.1791	172.172
720	557			7.93669															0.59772	0.471147	0.430607	0.366377	0.483345	0.444132	0.381031	0.463831	0.402722	0.402722	0.443394	0.443394	0.322674							720	267.101	7.93669	9.26868	11.2174	14.3745	20.4959	36.9706	166.837
721	558			7.92694															0.596959	0.470548	0.430059	0.36591	0.48273	0.443567	0.380546	0.463241	0.40221	0.40221	0.44283	0.44283	0.322264							721	259.128	7.92694	9.25496	11.1966	14.3385	20.4174	36.7649	159.229
722	559			7.91721															0.596201	0.46995	0.429512	0.365446	0.482117	0.443003	0.380063	0.462653	0.401699	0.401699	0.442268	0.442267	0.321854							722	252.677	7.91721	9.24128	11.1758	14.3027	20.3396	36.5618	153.139
723	560			7.9075															0.595445	0.469354	0.428967	0.364982	0.481505	0.442441	0.37958	0.462066	0.401189	0.401189	0.441707	0.441706	0.321446							723	246.75	7.9075	9.22765	11.1551	14.2671	20.2624	36.3614	147.569
724	561			7.89783															0.59469	0.468759	0.428424	0.36452	0.480895	0.441881	0.3791	0.46148	0.400681	0.400681	0.441147	0.441147	0.321039							724	241.279	7.89783	9.21406	11.1344	14.2316	20.1858	36.1635	142.452
725	562			7.88818															0.593938	0.468167	0.427882	0.364059	0.480287	0.441322	0.37862	0.460897	0.400174	0.400174	0.440589	0.440589	0.320633							725	236.21	7.88818	9.20051	11.1139	14.1964	20.1099	35.9681	137.733
726	563			7.87855															0.593188	0.467575	0.427342	0.363599	0.479681	0.440765	0.378142	0.460315	0.399669	0.399669	0.440033	0.440033	0.320228							726	231.495	7.87855	9.18701	11.0934	14.1614	20.0346	35.7752	133.365
727	564			7.86895															0.59244	0.466986	0.426803	0.36314	0.479076	0.440209	0.377665	0.459734	0.399165	0.399165	0.439478	0.439478	0.319824							727	227.096	7.86895	9.17355	11.0731	14.1265	19.9599	35.5847	129.309
728	565			7.85938															0.591694	0.466398	0.426266	0.362683	0.478473	0.439655	0.37719	0.459155	0.398663	0.398662	0.438925	0.438924	0.319421							728	222.978	7.85938	9.16014	11.0528	14.0919	19.8859	35.3965	125.531
729	566			7.84983															0.590951	0.465812	0.42573	0.362227	0.477871	0.439102	0.376716	0.458578	0.398162	0.398161	0.438373	0.438373	0.31902							729	219.112	7.84983	9.14677	11.0326	14.0574	19.8124	35.2107	122.003
730	567			7.84031															0.590209	0.465227	0.425195	0.361773	0.477271	0.438551	0.376243	0.458003	0.397662	0.397661	0.437823	0.437822	0.318619							730	215.474	7.84031	9.13344	11.0124	14.0231	19.7395	35.0272	118.698
731	568			7.83081															0.589469	0.464644	0.424663	0.361319	0.476673	0.438001	0.375771	0.457429	0.397163	0.397163	0.437274	0.437274	0.31822							731	212.042	7.83081	9.12015	10.9924	13.989	19.6672	34.8458	115.597
732	569			7.82134															0.588731	0.464062	0.424131	0.360867	0.476077	0.437453	0.375301	0.456856	0.396666	0.396666	0.436727	0.436727	0.317822							732	208.797	7.82134	9.10691	10.9724	13.9551	19.5955	34.6667	112.679
733	570			7.81189															0.587996	0.463482	0.423601	0.360416	0.475482	0.436906	0.374832	0.456285	0.396171	0.39617	0.436181	0.436181	0.317425							733	205.722	7.81189	9.09371	10.9525	13.9214	19.5244	34.4897	109.928
734	571			7.80247															0.587262	0.462904	0.423073	0.359967	0.474889	0.436361	0.374364	0.455716	0.395676	0.395676	0.435637	0.435637	0.317029							734	202.802	7.80247	9.08055	10.9327	13.8878	19.4539	34.3148	107.33
735	572			7.79308															0.586531	0.462328	0.422546	0.359518	0.474297	0.435818	0.373898	0.455148	0.395183	0.395183	0.435094	0.435094	0.316634							735	200.025	7.79308	9.06743	10.913	13.8544	19.3839	34.142	104.871
736	573			7.7837															0.585801	0.461752	0.42202	0.359071	0.473707	0.435276	0.373433	0.454582	0.394692	0.394691	0.434553	0.434553	0.31624							736	197.379	7.7837	9.05435	10.8933	13.8212	19.3144	33.9712	102.541
737	574			7.77436															0.585073	0.461179	0.421496	0.358625	0.473119	0.434735	0.372969	0.454018	0.394202	0.394201	0.434013	0.434013	0.315847							737	194.854	7.77436	9.04132	10.8738	13.7882	19.2455	33.8024	100.329
738	575			7.76503															0.584348	0.460607	0.420973	0.35818	0.472532	0.434196	0.372507	0.453455	0.393713	0.393712	0.433475	0.433475	0.315455							738	192.441	7.76503	9.02832	10.8543	13.7553	19.1771	33.6356	98.2254
739	576			7.75574															0.583624	0.460037	0.420452	0.357737	0.471947	0.433658	0.372045	0.452893	0.393225	0.393225	0.432938	0.432938	0.315065							739	190.048	7.75574	9.01537	10.8349	13.7226	19.1093	33.3875	96.2227
740	577			7.74646															0.582902	0.459468	0.419932	0.357294	0.471363	0.433122	0.371585	0.452333	0.392739	0.392739	0.432403	0.432403	0.314675							740	187.768	7.74646	9.00246	10.8155	13.6901	19.042	33.1585	94.3132
741	578			7.73721															0.582183	0.4589	0.419413	0.356853	0.470781	0.432587	0.371126	0.451774	0.392254	0.392254	0.431869	0.431869	0.314287							741	185.579	7.73721	8.98959	10.7962	13.6578	18.9752	32.9329	92.4904
742	579			7.72799															0.581465	0.458335	0.418896	0.356413	0.470201	0.432054	0.370669	0.451218	0.39177	0.39177	0.431336	0.431336	0.313899							742	183.475	7.72799	8.97676	10.7771	13.6256	18.9089	32.7107	90.7481
743	580			7.71879															0.580749	0.45777	0.418381	0.355974	0.469622	0.431522	0.370213	0.450662	0.391288	0.391288	0.430805	0.430805	0.313513							743	181.45	7.71879	8.96397	10.7579	13.5936	18.8432	32.4917	89.081
744	581			7.70961															0.580035	0.457208	0.417866	0.355537	0.469045	0.430991	0.369757	0.450108	0.390807	0.390807	0.430276	0.430276	0.313127							744	179.499	7.70961	8.95122	10.7389	13.5617	18.7779	32.2759	87.484
745	582			7.70046															0.579323	0.456647	0.417353	0.3551	0.468469	0.430462	0.369304	0.449556	0.390328	0.390327	0.429748	0.429748	0.312743							745	177.618	7.70046	8.93851	10.7199	13.53	18.7131	32.0633	85.9526
746	583			7.69133															0.578613	0.456087	0.416842	0.354665	0.467895	0.429935	0.368851	0.449005	0.389849	0.389849	0.429221	0.429221	0.31236							746	175.802	7.69133	8.92584	10.701	13.4985	18.6488	31.8537	84.4827
747	584			7.68223															0.577905	0.455529	0.416332	0.354231	0.467322	0.429409	0.3684	0.448455	0.389372	0.389372	0.428696	0.428696	0.311977							747	174.047	7.68223	8.91321	10.6822	13.4672	18.585	31.6472	83.0705
748	585			7.67315															0.577199	0.454972	0.415823	0.353798	0.466751	0.428884	0.367949	0.447907	0.388896	0.388896	0.428172	0.428172	0.311596							748	172.351	7.67315	8.90062	10.6635	13.436	18.5217	31.4435	81.7124
749	586			7.66409															0.576495	0.454417	0.415316	0.353367	0.466182	0.428361	0.3675	0.447361	0.388422	0.388421	0.427649	0.427649	0.311216							749	170.709	7.66409	8.88806	10.6448	13.4049	18.4589	31.2427	80.4054
750	587			7.65506															0.575792	0.453863	0.41481	0.352936	0.465614	0.427839	0.367053	0.446816	0.387948	0.387948	0.427128	0.427128	0.310837							750	169.118	7.65506	8.87555	10.6262	13.374	18.3965	31.0447	79.1463
751	588			7.64605															0.575092	0.453311	0.414305	0.352507	0.465047	0.427318	0.366606	0.446272	0.387476	0.387476	0.426609	0.426609	0.310459							751	167.577	7.64605	8.86307	10.6076	13.3433	18.3346	30.8495	77.9326
752	589			7.63706															0.574393	0.45276	0.413802	0.352078	0.464482	0.426799	0.366161	0.44573	0.387006	0.387005	0.42609	0.42609	0.310081							752	166.081	7.63706	8.85064	10.5892	13.3127	18.2731	30.6569	76.7617
753	590			7.62809															0.573696	0.452211	0.4133	0.351651	0.463919	0.426281	0.365717	0.445189	0.386536	0.386536	0.425574	0.425573	0.309705							753	164.63	7.62809	8.83824	10.5708	13.2823	18.2121	30.467	75.6312
754	591			7.61915															0.573001	0.451663	0.412799	0.351225	0.463357	0.425765	0.365274	0.44465	0.386068	0.386068	0.425058	0.425058	0.30933							754	163.22	7.61915	8.82588	10.5525	13.252	18.1515	30.2796	74.5391
755	592			7.61024															0.572308	0.451117	0.4123	0.350801	0.462796	0.42525	0.364832	0.444112	0.385601	0.385601	0.424544	0.424544	0.308956							755	161.849	7.61024	8.81356	10.5342	13.2219	18.0914	30.0948	73.4833
756	593			7.60134															0.571617	0.450572	0.411802	0.350377	0.462237	0.424736	0.364391	0.443576	0.385135	0.385135	0.424031	0.424031	0.308583							756	160.517	7.60134	8.80127	10.516	13.192	18.0317	29.9124	72.4619
757	594			7.59247															0.570928	0.450029	0.411305	0.349954	0.46168	0.424224	0.363952	0.443041	0.384671	0.38467	0.42352	0.42352	0.308211							757	159.22	7.59247	8.78903	10.4979	13.1621	17.9725	29.7324	71.4732
758	595			7.58362															0.57024	0.449487	0.41081	0.349533	0.461124	0.423713	0.363513	0.442507	0.384208	0.384207	0.42301	0.42301	0.307839							758	157.957	7.58362	8.77682	10.4799	13.1325	17.9137	29.5548	70.5156
759	596			7.57479															0.569554	0.448946	0.410316	0.349112	0.460569	0.423204	0.363076	0.441975	0.383746	0.383745	0.422501	0.422501	0.307469							759	156.727	7.57479	8.76465	10.4619	13.103	17.8553	29.3795	69.5876
760	597			7.56599															0.56887	0.448407	0.409823	0.348693	0.460016	0.422695	0.36264	0.441444	0.383285	0.383284	0.421994	0.421994	0.3071							760	155.528	7.56599	8.75251	10.444	13.0736	17.7973	29.2065	68.6878
761	598			7.55721															0.568188	0.447869	0.409332	0.348275	0.459465	0.422189	0.362205	0.440915	0.382825	0.382825	0.421488	0.421488	0.306732							761	154.358	7.55721	8.74041	10.4261	13.0443	17.7397	29.0357	67.8148
762	599			7.54845															0.567508	0.447333	0.408841	0.347858	0.458914	0.421683	0.361772	0.440387	0.382367	0.382366	0.420983	0.420983	0.306365							762	153.217	7.54845	8.72835	10.4084	13.0153	17.6825	28.8671	66.9674
763	600			7.53971															0.566829	0.446798	0.408353	0.347442	0.458366	0.421179	0.361339	0.43986	0.38191	0.381909	0.42048	0.420479	0.305998							763	152.104	7.53971	8.71633	10.3907	12.9863	17.6258	28.7006	66.1444
764	601			7.531															0.566153	0.446265	0.407865	0.347027	0.457818	0.420676	0.360908	0.439335	0.381454	0.381453	0.419978	0.419977	0.305633							764	151.016	7.531	8.70434	10.373	12.9575	17.5694	28.5363	65.3448
765	602			7.52231															0.565478	0.445733	0.407379	0.346614	0.457273	0.420174	0.360477	0.438811	0.380999	0.380998	0.419477	0.419477	0.305268							765	149.954	7.52231	8.69239	10.3554	12.9288	17.5134	28.374	64.5675
766	603			7.51364															0.564805	0.445202	0.406894	0.346201	0.456728	0.419674	0.360048	0.438289	0.380545	0.380545	0.418977	0.418977	0.304905							766	148.916	7.51364	8.68047	10.3379	12.9003	17.4579	28.2137	63.8116
767	604			7.50499															0.564133	0.444673	0.40641	0.345789	0.456185	0.419175	0.35962	0.437768	0.380093	0.380092	0.418479	0.418479	0.304543							767	147.9	7.50499	8.66859	10.3205	12.8719	17.4027	28.0554	63.0761
768	605			7.49636															0.563463	0.444145	0.405928	0.345379	0.455644	0.418678	0.359193	0.437248	0.379642	0.379641	0.417983	0.417982	0.304181							768	146.907	7.49636	8.65675	10.3031	12.8437	17.3479	27.899	62.3603
769	606			7.48776															0.562795	0.443618	0.405446	0.344969	0.455104	0.418181	0.358767	0.43673	0.379192	0.379191	0.417487	0.417487	0.30382							769	145.935	7.48776	8.64494	10.2858	12.8156	17.2935	27.7445	61.6632
770	607			7.47917															0.562129	0.443093	0.404966	0.344561	0.454565	0.417686	0.358343	0.436213	0.378743	0.378742	0.416993	0.416993	0.303461							770	144.984	7.47917	8.63316	10.2685	12.7876	17.2394	27.5919	60.9841
771	608			7.47061															0.561465	0.44257	0.404488	0.344154	0.454027	0.417193	0.357919	0.435697	0.378295	0.378295	0.4165	0.4165	0.303102							771	144.052	7.47061	8.62143	10.2513	12.7597	17.1857	27.4412	60.3223
772	609			7.46207															0.560802	0.442047	0.40401	0.343748	0.453492	0.4167	0.357497	0.435183	0.377848	0.377848	0.416008	0.416008	0.302744							772	143.14	7.46207	8.60972	10.2342	12.732	17.1324	27.2922	59.6771
773	610			7.45355															0.560141	0.441526	0.403534	0.343342	0.452957	0.416209	0.357075	0.43467	0.377403	0.377403	0.415518	0.415518	0.302387							773	142.246	7.45355	8.59805	10.2172	12.7045	17.0794	27.145	59.0479
774	611			7.44506															0.559482	0.441006	0.403059	0.342938	0.452424	0.415719	0.356655	0.434158	0.376959	0.376958	0.415029	0.415029	0.302032							774	141.369	7.44506	8.58642	10.2002	12.677	17.0269	26.9996	58.434
775	612			7.43658															0.558824	0.440488	0.402585	0.342535	0.451892	0.41523	0.356236	0.433648	0.376516	0.376515	0.414541	0.414541	0.301677							775	140.51	7.43658	8.57482	10.1832	12.6497	16.9746	26.8558	57.8349
776	613			7.42813															0.558168	0.439971	0.402113	0.342133	0.451362	0.414743	0.355818	0.433139	0.376074	0.376073	0.414055	0.414054	0.301322							776	139.667	7.42813	8.56326	10.1663	12.6225	16.9227	26.7138	57.2501
777	614			7.41969															0.557514	0.439455	0.401642	0.341732	0.450833	0.414257	0.355401	0.432631	0.375633	0.375633	0.413569	0.413569	0.300969							777	138.84	7.41969	8.55173	10.1495	12.5954	16.8712	26.5733	56.6789
778	615			7.41128															0.556861	0.438941	0.401171	0.341332	0.450305	0.413772	0.354985	0.432125	0.375193	0.375193	0.413085	0.413085	0.300617							778	138.028	7.41128	8.54023	10.1328	12.5685	16.82	26.4345	56.1209
779	616			7.40289															0.556211	0.438428	0.400703	0.340933	0.449779	0.413289	0.35457	0.43162	0.374755	0.374755	0.412602	0.412602	0.300266							779	137.232	7.40289	8.52877	10.1161	12.5417	16.7691	26.2973	55.5757
780	617			7.39452															0.555561	0.437916	0.400235	0.340535	0.449254	0.412806	0.354156	0.431116	0.374318	0.374317	0.412121	0.412121	0.299915							780	136.449	7.39452	8.51734	10.0994	12.515	16.7186	26.1616	55.0427
781	618			7.38617															0.554914	0.437406	0.399768	0.340138	0.44873	0.412325	0.353743	0.430614	0.373881	0.373881	0.41164	0.41164	0.299566							781	135.681	7.38617	8.50595	10.0829	12.4885	16.6684	26.0275	54.5215
782	619			7.37784															0.554268	0.436897	0.399303	0.339743	0.448208	0.411845	0.353331	0.430113	0.373446	0.373446	0.411161	0.411161	0.299217							782	134.926	7.37784	8.49459	10.0664	12.462	16.6186	25.8948	54.0118
783	620			7.36953															0.553624	0.436389	0.398839	0.339348	0.447687	0.411366	0.352921	0.429613	0.373012	0.373012	0.410684	0.410683	0.298869							783	134.184	7.36953	8.48326	10.0499	12.4357	16.5691	25.7637	53.5132
784	621			7.36124															0.552981	0.435883	0.398376	0.338954	0.447167	0.410889	0.352511	0.429114	0.372579	0.372579	0.410207	0.410207	0.298522							784	133.455	7.36124	8.47196	10.0335	12.4095	16.5198	25.634	53.0252
785	622			7.35298															0.55234	0.435377	0.397914	0.338561	0.446649	0.410413	0.352103	0.428617	0.372147	0.372147	0.409731	0.409731	0.298176							785	132.738	7.35298	8.4607	10.0172	12.3835	16.471	25.5057	52.5475
786	623			7.34473															0.551701	0.434873	0.397454	0.338169	0.446132	0.409938	0.351695	0.428121	0.371717	0.371716	0.409257	0.409257	0.297831							786	132.034	7.34473	8.44947	10.0009	12.3575	16.4224	25.3788	52.0798
787	624			7.3365															0.551063	0.434371	0.396994	0.337778	0.445616	0.409464	0.351289	0.427626	0.371287	0.371287	0.408784	0.408784	0.297487							787	131.34	7.3365	8.43828	9.98467	12.3317	16.3742	25.2533	51.6218
788	625			7.3283															0.550427	0.433869	0.396536	0.337388	0.445102	0.408991	0.350883	0.427132	0.370858	0.370858	0.408312	0.408312	0.297144							788	130.658	7.3283	8.42711	9.96851	12.306	16.3262	25.1292	51.1731
789	626			7.32011															0.549793	0.433369	0.396079	0.337	0.444589	0.40852	0.350479	0.42664	0.370431	0.370431	0.407842	0.407842	0.296801							789	129.987	7.32011	8.41598	9.9524	12.2804	16.2786	25.0064	50.7335
790	627			7.31194															0.54916	0.432871	0.395623	0.336612	0.444077	0.40805	0.350075	0.426149	0.370005	0.370004	0.407372	0.407372	0.29646							790	129.327	7.31194	8.40489	9.93635	12.2549	16.2312	24.8849	50.3026
791	628			7.3038															0.548529	0.432373	0.395169	0.336225	0.443567	0.407581	0.349673	0.425659	0.369579	0.369579	0.406904	0.406904	0.296119							791	128.677	7.3038	8.39382	9.92036	12.2296	16.1842	24.7647	49.8802
792	629			7.29567															0.547899	0.431877	0.394715	0.335839	0.443058	0.407113	0.349272	0.42517	0.369155	0.369155	0.406437	0.406437	0.295779							792	128.037	7.29567	8.38278	9.90443	12.2043	16.1375	24.6458	49.466
793	630			7.28757															0.547271	0.431382	0.394263	0.335454	0.44255	0.406646	0.348871	0.424683	0.368732	0.368732	0.405971	0.405971	0.29544							793	127.406	7.28757	8.37178	9.88855	12.1792	16.0911	24.5281	49.0599
794	631			7.27948															0.546645	0.430888	0.393811	0.33507	0.442043	0.406181	0.348472	0.424197	0.36831	0.368309	0.405506	0.405506	0.295102							794	126.785	7.27948	8.36081	9.87273	12.1542	16.0449	24.4117	48.6614
795	632			7.27141															0.54602	0.430395	0.393361	0.334687	0.441538	0.405717	0.348074	0.423712	0.367889	0.367888	0.405043	0.405043	0.294764							795	126.174	7.27141	8.34987	9.85696	12.1293	15.9991	24.2964	48.2705
796	633			7.26337															0.545397	0.429904	0.392912	0.334305	0.441034	0.405253	0.347676	0.423228	0.367469	0.367469	0.404581	0.40458	0.294428							796	125.571	7.26337	8.33897	9.84125	12.1045	15.9535	24.1824	47.8869
797	634			7.25534															0.544775	0.429414	0.392464	0.333924	0.440531	0.404791	0.34728	0.422746	0.36705	0.36705	0.404119	0.404119	0.294092							797	124.977	7.25534	8.32809	9.8256	12.0798	15.9082	24.0695	47.5103
798	635			7.24733															0.544155	0.428925	0.392017	0.333544	0.44003	0.404331	0.346885	0.422265	0.366632	0.366632	0.403659	0.403659	0.293757							798	124.392	7.24733	8.31724	9.80999	12.0552	15.8632	23.9578	47.1406
799	636			7.23934															0.543536	0.428438	0.391572	0.333164	0.43953	0.403871	0.34649	0.421785	0.366215	0.366215	0.4032	0.4032	0.293424							799	123.814	7.23934	8.30643	9.79445	12.0308	15.8185	23.8472	46.7777
800	637			7.23137															0.542919	0.427951	0.391127	0.332786	0.439031	0.403412	0.346097	0.421306	0.3658	0.365799	0.402743	0.402743	0.29309							800	123.245	7.23137	8.29565	9.77895	12.0064	15.7741	23.7378	46.4212
801	638			7.22342															0.542304	0.427466	0.390684	0.332409	0.438533	0.402955	0.345704	0.420828	0.365385	0.365384	0.402286	0.402286	0.292758							801	122.684	7.22342	8.28489	9.76352	11.9822	15.7299	23.6294	46.071
802	639			7.21549															0.54169	0.426982	0.390241	0.332032	0.438036	0.402499	0.345313	0.420352	0.364971	0.364971	0.401831	0.40183	0.292427							802	122.131	7.21549	8.27417	9.74813	11.958	15.686	23.5221	45.7269
803	640			7.20758															0.541077	0.426499	0.3898	0.331657	0.437541	0.402044	0.344923	0.419876	0.364559	0.364558	0.401376	0.401376	0.292096							803	121.585	7.20758	8.26348	9.7328	11.934	15.6424	23.4159	45.3888
804	641			7.19969															0.540466	0.426018	0.38936	0.331283	0.437047	0.40159	0.344533	0.419402	0.364147	0.364147	0.400923	0.400923	0.291766							804	121.046	7.19969	8.25282	9.71752	11.9101	15.5991	23.3107	45.0566
805	642			7.19182															0.539857	0.425537	0.388921	0.330909	0.436554	0.401137	0.344145	0.418929	0.363736	0.363736	0.400471	0.400471	0.291437							805	120.515	7.19182	8.24219	9.70229	11.8863	15.556	23.2066	44.7299
806	643			7.18396															0.539249	0.425058	0.388483	0.330536	0.436063	0.400685	0.343757	0.418458	0.363327	0.363326	0.40002	0.40002	0.291109						Well 8	806	1377.37	7.18396	8.23159	9.68712	11.8626	15.5131	23.1035	44.4088	1257.37
807	644			7.17613															0.538642	0.42458	0.388046	0.330165	0.435572	0.400235	0.343371	0.417987	0.362918	0.362918	0.39957	0.39957	0.290782							807	1157.33	7.17613	8.22102	9.672	11.839	15.4706	23.0014	44.0931	1037.85
808	645			7.16831															0.538037	0.424103	0.38761	0.329794	0.435083	0.399785	0.342985	0.417518	0.362511	0.36251	0.399121	0.399121	0.290455							808	1001.34	7.16831	8.21048	9.65693	11.8155	15.4282	22.9002	43.7825	882.382
809	646			7.16051															0.537434	0.423628	0.387176	0.329424	0.434595	0.399337	0.3426	0.417049	0.362104	0.362104	0.398674	0.398674	0.290129							809	885.093	7.16051	8.19997	9.64191	11.7921	15.3862	22.8001	43.4771	766.635
810	647			7.15273															0.536832	0.423153	0.386742	0.329055	0.434108	0.39889	0.342217	0.416582	0.361698	0.361698	0.398227	0.398227	0.289804							810	795.152	7.15273	8.18948	9.62694	11.7688	15.3444	22.7009	43.1766	677.192
811	648			7.14497															0.536232	0.42268	0.386309	0.328687	0.433623	0.398443	0.341834	0.416116	0.361294	0.361293	0.397782	0.397782	0.28948							811	723.52	7.14497	8.17903	9.61202	11.7456	15.3028	22.6027	42.8809	606.052
812	649			7.13723															0.535633	0.422208	0.385878	0.32832	0.433138	0.397998	0.341452	0.415652	0.36089	0.36089	0.397338	0.397337	0.289157							812	665.133	7.13723	8.16861	9.59716	11.7225	15.2615	22.5053	42.59	548.151
813	650			7.1295															0.535035	0.421737	0.385448	0.327954	0.432655	0.397554	0.341071	0.415188	0.360488	0.360487	0.396894	0.396894	0.288834							813	616.633	7.1295	8.15822	9.58234	11.6995	15.2204	22.4089	42.3036	500.13
814	651			7.1218															0.534439	0.421267	0.385018	0.327588	0.432173	0.397111	0.340691	0.414725	0.360086	0.360086	0.396452	0.396452	0.288513							814	575.704	7.1218	8.14785	9.56758	11.6766	15.1796	22.3135	42.0217	459.676
815	652			7.11411															0.533845	0.420798	0.38459	0.327224	0.431692	0.39667	0.340312	0.414264	0.359685	0.359685	0.396011	0.396011	0.288192							815	540.702	7.11411	8.13751	9.55287	11.6538	15.139	22.2188	41.7442	425.142
816	653			7.10644															0.533251	0.420331	0.384162	0.32686	0.431213	0.396229	0.339934	0.413804	0.359286	0.359285	0.395571	0.395571	0.287871							816	510.423	7.10644	8.12721	9.5382	11.6311	15.0986	22.1251	41.4709	395.326
817	654			7.09879															0.53266	0.419864	0.383736	0.326498	0.430734	0.395789	0.339557	0.413345	0.358887	0.358887	0.395132	0.395132	0.287552							817	483.969	7.09879	8.11693	9.52359	11.6084	15.0585	22.0323	41.2018	369.329
818	655			7.09116															0.53207	0.419399	0.383311	0.326136	0.430257	0.395351	0.339181	0.412887	0.35849	0.358489	0.394694	0.394694	0.287233							818	460.656	7.09116	8.10668	9.50902	11.5859	15.0186	21.9403	40.9368	346.467
819	656			7.08354															0.531481	0.418935	0.382887	0.325775	0.429781	0.394913	0.338805	0.41243	0.358093	0.358092	0.394258	0.394257	0.286915							819	439.951	7.08354	8.09646	9.4945	11.5635	14.979	21.8491	40.6757	326.209
820	657			7.07595															0.530893	0.418472	0.382464	0.325415	0.429306	0.394477	0.338431	0.411974	0.357697	0.357697	0.393822	0.393822	0.286598							820	421.437	7.07595	8.08627	9.48003	11.5412	14.9396	21.7588	40.4185	308.137
821	658			7.06837															0.530307	0.41801	0.382042	0.325056	0.428832	0.394041	0.338057	0.411519	0.357302	0.357302	0.393387	0.393387	0.286282							821	404.782	7.06837	8.0761	9.46561	11.519	14.9004	21.6692	40.1651	291.918
822	659			7.06081															0.529723	0.417549	0.38162	0.324697	0.42836	0.393607	0.337685	0.411066	0.356908	0.356908	0.392954	0.392953	0.285967							822	389.716	7.06081	8.06597	9.45124	11.4968	14.8614	21.5805	39.9154	277.283
823	660			7.05326															0.52914	0.41709	0.3812	0.32434	0.427888	0.393174	0.337313	0.410613	0.356516	0.356515	0.392521	0.392521	0.285652							823	376.018	7.05326	8.05586	9.43692	11.4748	14.8227	21.4926	39.6693	264.013
824	661			7.04574															0.528558	0.416631	0.380781	0.323983	0.427418	0.392742	0.336942	0.410162	0.356124	0.356123	0.39209	0.392089	0.285338							824	363.509	7.04574	8.04578	9.42264	11.4529	14.7841	21.4055	39.4268	251.926
825	662			7.03823															0.527978	0.416174	0.380363	0.323628	0.426948	0.39231	0.336572	0.409711	0.355733	0.355732	0.391659	0.391659	0.285025							825	352.038	7.03823	8.03572	9.40841	11.431	14.7458	21.3191	39.1876	240.872
826	663			7.03074															0.527399	0.415718	0.379946	0.323273	0.42648	0.39188	0.336203	0.409262	0.355343	0.355342	0.39123	0.39123	0.284712							826	341.478	7.03074	8.0257	9.39423	11.4093	14.7078	21.2335	38.9519	230.725
827	664			7.02327															0.526822	0.415262	0.37953	0.322919	0.426013	0.391451	0.335835	0.408814	0.354954	0.354953	0.390801	0.390801	0.2844							827	331.723	7.02327	8.0157	9.3801	11.3876	14.6699	21.1487	38.7195	221.379
828	665			7.01581															0.526245	0.414808	0.379115	0.322566	0.425547	0.391023	0.335468	0.408367	0.354565	0.354565	0.390374	0.390374	0.284089							828	322.683	7.01581	8.00573	9.36601	11.366	14.6322	21.0646	38.4903	212.743
829	666			7.00837															0.525671	0.414355	0.378701	0.322214	0.425083	0.390596	0.335101	0.407921	0.354178	0.354178	0.389948	0.389948	0.283779							829	314.28	7.00837	7.99579	9.35197	11.3445	14.5948	20.9812	38.2642	204.74
830	667			7.00095															0.525097	0.413903	0.378288	0.321862	0.424619	0.39017	0.334736	0.407476	0.353792	0.353792	0.389522	0.389522	0.28347							830	306.448	7.00095	7.98587	9.33797	11.3231	14.5576	20.8986	38.0413	197.303
831	668			6.99355															0.524525	0.413453	0.377876	0.321512	0.424157	0.389745	0.334371	0.407032	0.353407	0.353406	0.389098	0.389098	0.283161							831	299.128	6.99355	7.97598	9.32402	11.3018	14.5205	20.8167	37.8213	190.375
832	669			6.98616															0.523955	0.413003	0.377465	0.321162	0.423695	0.389321	0.334008	0.40659	0.353022	0.353022	0.388675	0.388675	0.282853							832	292.272	6.98616	7.96612	9.31012	11.2806	14.4837	20.7354	37.6044	183.905
833	670			6.9788															0.523386	0.412554	0.377055	0.320813	0.423235	0.388898	0.333645	0.406148	0.352639	0.352638	0.388253	0.388252	0.282545							833	285.834	6.9788	7.95628	9.29626	11.2594	14.4471	20.6549	37.3903	177.85
834	671			6.97144															0.522818	0.412106	0.376646	0.320465	0.422776	0.388476	0.333283	0.405707	0.352256	0.352256	0.387831	0.387831	0.282239							834	279.776	6.97144	7.94647	9.28245	11.2384	14.4107	20.5751	37.1791	172.172
835	672			6.96411															0.522251	0.41166	0.376238	0.320118	0.422318	0.388055	0.332922	0.405268	0.351874	0.351874	0.387411	0.387411	0.281933							835	274.065	6.96411	7.93669	9.26868	11.2174	14.3745	20.4959	36.9706	166.837
836	673			6.95679															0.521686	0.411214	0.375831	0.319771	0.421861	0.387635	0.332561	0.404829	0.351494	0.351493	0.386992	0.386992	0.281628							836	266.085	6.95679	7.92694	9.25496	11.1966	14.3385	20.4174	36.7649	159.229
837	674			6.94949															0.521122	0.41077	0.375424	0.319426	0.421405	0.387216	0.332202	0.404392	0.351114	0.351113	0.386574	0.386573	0.281324							837	259.627	6.94949	7.91721	9.24128	11.1758	14.3027	20.3396	36.5618	153.139
838	675			6.94221															0.52056	0.410327	0.375019	0.319081	0.42095	0.386799	0.331843	0.403955	0.350735	0.350734	0.386156	0.386156	0.28102							838	253.692	6.94221	7.9075	9.22765	11.1551	14.2671	20.2624	36.3614	147.569
839	676			6.93494															0.519999	0.409884	0.374615	0.318737	0.420496	0.386382	0.331486	0.40352	0.350357	0.350356	0.38574	0.38574	0.280717							839	248.214	6.93494	7.89783	9.21406	11.1344	14.2316	20.1858	36.1635	142.452
840	677			6.92769															0.519439	0.409443	0.374212	0.318394	0.420043	0.385966	0.331129	0.403085	0.34998	0.349979	0.385325	0.385325	0.280415							840	243.138	6.92769	7.88818	9.20051	11.1139	14.1964	20.1099	35.9681	137.733
841	678			6.92045															0.51888	0.409003	0.373809	0.318051	0.419592	0.385551	0.330773	0.402652	0.349603	0.349603	0.384911	0.38491	0.280113							841	238.416	6.92045	7.87855	9.18701	11.0934	14.1614	20.0346	35.7752	133.365
842	679			6.91324															0.518323	0.408564	0.373408	0.31771	0.419141	0.385137	0.330418	0.402219	0.349228	0.349227	0.384497	0.384497	0.279813							842	234.009	6.91324	7.86895	9.17355	11.0731	14.1265	19.9599	35.5847	129.309
843	680			6.90604															0.517767	0.408126	0.373008	0.317369	0.418692	0.384724	0.330063	0.401788	0.348853	0.348853	0.384085	0.384085	0.279513							843	229.884	6.90604	7.85938	9.16014	11.0528	14.0919	19.8859	35.3965	125.531
844	681			6.89885															0.517213	0.407689	0.372608	0.317029	0.418243	0.384312	0.32971	0.401358	0.34848	0.348479	0.383674	0.383673	0.279213							844	226.011	6.89885	7.84983	9.14677	11.0326	14.0574	19.8124	35.2107	122.003
845	682			6.89168															0.51666	0.407252	0.37221	0.31669	0.417796	0.383901	0.329357	0.400929	0.348107	0.348107	0.383263	0.383263	0.278914							845	222.366	6.89168	7.84031	9.13344	11.0124	14.0231	19.7395	35.0272	118.698
846	683			6.88453															0.516108	0.406817	0.371812	0.316352	0.41735	0.38349	0.329005	0.4005	0.347735	0.347735	0.382854	0.382854	0.278617							846	218.927	6.88453	7.83081	9.12015	10.9924	13.989	19.6672	34.8458	115.597
847	684			6.8774															0.515557	0.406383	0.371415	0.316014	0.416904	0.383081	0.328654	0.400073	0.347364	0.347364	0.382445	0.382445	0.278319							847	215.674	6.8774	7.82134	9.10691	10.9724	13.9551	19.5955	34.6667	112.679
848	685			6.87028															0.515008	0.40595	0.37102	0.315678	0.41646	0.382673	0.328304	0.399647	0.346994	0.346994	0.382038	0.382038	0.278023							848	212.592	6.87028	7.81189	9.09371	10.9525	13.9214	19.5244	34.4897	109.928
849	686			6.86318															0.51446	0.405518	0.370625	0.315342	0.416017	0.382266	0.327955	0.399221	0.346625	0.346624	0.381631	0.381631	0.277727							849	209.665	6.86318	7.80247	9.08055	10.9327	13.8878	19.4539	34.3148	107.33
850	687			6.85609															0.513913	0.405087	0.370231	0.315007	0.415575	0.38186	0.327606	0.398797	0.346256	0.346256	0.381226	0.381226	0.277432							850	206.881	6.85609	7.79308	9.06743	10.913	13.8544	19.3839	34.142	104.871
851	688			6.84902															0.513368	0.404657	0.369838	0.314672	0.415134	0.381454	0.327258	0.398374	0.345889	0.345888	0.380821	0.380821	0.277137							851	204.228	6.84902	7.7837	9.05435	10.8933	13.8212	19.3144	33.9712	102.541
852	689			6.84196															0.512823	0.404228	0.369446	0.314339	0.414694	0.38105	0.326912	0.397951	0.345522	0.345522	0.380417	0.380417	0.276843							852	201.696	6.84196	7.77436	9.04132	10.8738	13.7882	19.2455	33.8024	100.329
853	690			6.83493															0.51228	0.4038	0.369055	0.314006	0.414255	0.380647	0.326565	0.39753	0.345156	0.345156	0.380015	0.380014	0.27655							853	199.276	6.83493	7.76503	9.02832	10.8543	13.7553	19.1771	33.6356	98.2254
854	691			6.8279															0.511739	0.403373	0.368664	0.313674	0.413817	0.380244	0.32622	0.39711	0.344791	0.344791	0.379613	0.379613	0.276258							854	196.876	6.8279	7.75574	9.01537	10.8349	13.7226	19.1093	33.3875	96.2227
855	692			6.8209															0.511198	0.402947	0.368275	0.313343	0.41338	0.379842	0.325876	0.39669	0.344427	0.344427	0.379212	0.379212	0.275966							855	194.589	6.8209	7.74646	9.00246	10.8155	13.6901	19.042	33.1585	94.3132
856	693			6.81391															0.510659	0.402522	0.367887	0.313012	0.412944	0.379442	0.325532	0.396272	0.344064	0.344064	0.378812	0.378812	0.275675							856	192.393	6.81391	7.73721	8.98959	10.7962	13.6578	18.9752	32.9329	92.4904
857	694			6.80693															0.510121	0.402098	0.367499	0.312682	0.412509	0.379042	0.325189	0.395855	0.343702	0.343701	0.378413	0.378413	0.275385							857	190.282	6.80693	7.72799	8.97676	10.7771	13.6256	18.9089	32.7107	90.7481
858	695			6.79997															0.509585	0.401675	0.367112	0.312353	0.412075	0.378643	0.324847	0.395438	0.34334	0.34334	0.378015	0.378015	0.275095							858	188.25	6.79997	7.71879	8.96397	10.7579	13.5936	18.8432	32.4917	89.081
859	696			6.79303															0.509049	0.401253	0.366727	0.312025	0.411642	0.378246	0.324506	0.395023	0.342979	0.342979	0.377618	0.377617	0.274806							859	186.292	6.79303	7.70961	8.95122	10.7389	13.5617	18.7779	32.2759	87.484
860	697			6.7861															0.508515	0.400832	0.366342	0.311698	0.41121	0.377849	0.324165	0.394608	0.342619	0.342619	0.377221	0.377221	0.274518							860	184.404	6.7861	7.70046	8.93851	10.7199	13.53	18.7131	32.0633	85.9526
861	698			6.77919															0.507982	0.400412	0.365958	0.311371	0.410779	0.377453	0.323825	0.394195	0.34226	0.34226	0.376826	0.376826	0.27423							861	182.581	6.77919	7.69133	8.92584	10.701	13.4985	18.6488	31.8537	84.4827
862	699			6.77229															0.50745	0.399993	0.365575	0.311045	0.410349	0.377057	0.323486	0.393782	0.341902	0.341902	0.376431	0.376431	0.273943							862	180.82	6.77229	7.68223	8.91321	10.6822	13.4672	18.585	31.6472	83.0705
863	700			6.76541															0.50692	0.399575	0.365193	0.31072	0.40992	0.376663	0.323148	0.39337	0.341544	0.341544	0.376038	0.376038	0.273656							863	179.116	6.76541	7.67315	8.90062	10.6635	13.436	18.5217	31.4435	81.7124
864	701			6.75854															0.50639	0.399158	0.364811	0.310396	0.409492	0.37627	0.322811	0.39296	0.341188	0.341188	0.375645	0.375645	0.273371							864	177.467	6.75854	7.66409	8.88806	10.6448	13.4049	18.4589	31.2427	80.4054
865	702			6.75169															0.505862	0.398741	0.364431	0.310072	0.409065	0.375878	0.322474	0.39255	0.340832	0.340832	0.375254	0.375253	0.273086							865	175.87	6.75169	7.65506	8.87555	10.6262	13.374	18.3965	31.0447	79.1463
866	703			6.74485															0.505335	0.398326	0.364051	0.309749	0.408639	0.375486	0.322138	0.392141	0.340477	0.340477	0.374863	0.374863	0.272801							866	174.322	6.74485	7.64605	8.86307	10.6076	13.3433	18.3346	30.8495	77.9326
867	704			6.73803															0.50481	0.397912	0.363673	0.309427	0.408214	0.375096	0.321803	0.391733	0.340123	0.340123	0.374473	0.374473	0.272517							867	172.819	6.73803	7.63706	8.85064	10.5892	13.3127	18.2731	30.6569	76.7617
868	705			6.73123															0.504285	0.397498	0.363295	0.309105	0.407789	0.374706	0.321469	0.391326	0.33977	0.339769	0.374084	0.374084	0.272234							868	171.361	6.73123	7.62809	8.83824	10.5708	13.2823	18.2121	30.467	75.6312
869	706			6.72444															0.503762	0.397086	0.362918	0.308785	0.407366	0.374317	0.321135	0.39092	0.339417	0.339417	0.373696	0.373696	0.271952							869	169.944	6.72444	7.61915	8.82588	10.5525	13.252	18.1515	30.2796	74.5391
870	707			6.71766															0.50324	0.396674	0.362542	0.308465	0.406944	0.373929	0.320802	0.390515	0.339065	0.339065	0.373308	0.373308	0.27167							870	168.567	6.71766	7.61024	8.81356	10.5342	13.2219	18.0914	30.0948	73.4833
871	708			6.7109															0.502719	0.396264	0.362167	0.308145	0.406523	0.373542	0.32047	0.390111	0.338714	0.338714	0.372922	0.372922	0.271389							871	167.228	6.7109	7.60134	8.80127	10.516	13.192	18.0317	29.9124	72.4619
872	709			6.70416															0.502199	0.395854	0.361792	0.307827	0.406103	0.373156	0.320139	0.389707	0.338364	0.338364	0.372536	0.372536	0.271108							872	165.924	6.70416	7.59247	8.78903	10.4979	13.1621	17.9725	29.7324	71.4732
873	710			6.69743															0.501681	0.395446	0.361419	0.307509	0.405683	0.372771	0.319809	0.389305	0.338015	0.338014	0.372152	0.372152	0.270828							873	164.654	6.69743	7.58362	8.77682	10.4799	13.1325	17.9137	29.5548	70.5156
874	711			6.69071															0.501164	0.395038	0.361046	0.307192	0.405265	0.372386	0.319479	0.388904	0.337666	0.337666	0.371768	0.371768	0.270549							874	163.417	6.69071	7.57479	8.76465	10.4619	13.103	17.8553	29.3795	69.5876
875	712			6.68401															0.500648	0.394631	0.360674	0.306875	0.404848	0.372003	0.31915	0.388503	0.337319	0.337318	0.371385	0.371385	0.27027							875	162.212	6.68401	7.56599	8.75251	10.444	13.0736	17.7973	29.2065	68.6878
876	713			6.67732															0.500133	0.394225	0.360303	0.30656	0.404431	0.37162	0.318821	0.388103	0.336972	0.336971	0.371003	0.371003	0.269992							876	161.036	6.67732	7.55721	8.74041	10.4261	13.0443	17.7397	29.0357	67.8148
877	714			6.67065															0.499619	0.39382	0.359933	0.306245	0.404016	0.371238	0.318494	0.387705	0.336625	0.336625	0.370622	0.370622	0.269715							877	159.888	6.67065	7.54845	8.72835	10.4084	13.0153	17.6825	28.8671	66.9674
878	715			6.664															0.499106	0.393416	0.359564	0.305931	0.403601	0.370857	0.318167	0.387307	0.33628	0.33628	0.370242	0.370242	0.269438							878	158.768	6.664	7.53971	8.71633	10.3907	12.9863	17.6258	28.7006	66.1444
879	716			6.65735															0.498595	0.393013	0.359195	0.305617	0.403188	0.370477	0.317841	0.38691	0.335935	0.335935	0.369862	0.369862	0.269162							879	157.674	6.65735	7.531	8.70434	10.373	12.9575	17.5694	28.5363	65.3448
880	717			6.65073															0.498084	0.39261	0.358827	0.305304	0.402775	0.370098	0.317516	0.386514	0.335591	0.335591	0.369484	0.369484	0.268887							880	156.605	6.65073	7.52231	8.69239	10.3554	12.9288	17.5134	28.374	64.5675
881	718			6.64411															0.497575	0.392209	0.358461	0.304992	0.402363	0.36972	0.317191	0.386119	0.335248	0.335248	0.369106	0.369106	0.268612							881	155.56	6.64411	7.51364	8.68047	10.3379	12.9003	17.4579	28.2137	63.8116
882	719			6.63752															0.497067	0.391809	0.358095	0.304681	0.401952	0.369342	0.316867	0.385724	0.334906	0.334906	0.368729	0.368729	0.268337							882	154.538	6.63752	7.50499	8.66859	10.3205	12.8719	17.4027	28.0554	63.0761
883	720			6.63093															0.49656	0.391409	0.357729	0.30437	0.401542	0.368966	0.316544	0.385331	0.334564	0.334564	0.368353	0.368353	0.268064							883	153.538	6.63093	7.49636	8.65675	10.3031	12.8437	17.3479	27.899	62.3603
884	721			6.62436															0.496054	0.39101	0.357365	0.30406	0.401133	0.36859	0.316222	0.384939	0.334224	0.334223	0.367978	0.367978	0.267791							884	152.56	6.62436	7.48776	8.64494	10.2858	12.8156	17.2935	27.7445	61.6632
885	722			6.61781															0.49555	0.390613	0.357001	0.303751	0.400725	0.368215	0.3159	0.384547	0.333884	0.333883	0.367604	0.367603	0.267518							885	151.602	6.61781	7.47917	8.63316	10.2685	12.7876	17.2394	27.5919	60.9841
886	723			6.61126															0.495046	0.390216	0.356639	0.303442	0.400318	0.367841	0.315579	0.384156	0.333544	0.333544	0.36723	0.36723	0.267247							886	150.664	6.61126	7.47061	8.62143	10.2513	12.7597	17.1857	27.4412	60.3223
887	724			6.60474															0.494544	0.38982	0.356277	0.303134	0.399912	0.367467	0.315259	0.383766	0.333206	0.333206	0.366857	0.366857	0.266975							887	149.745	6.60474	7.46207	8.60972	10.2342	12.732	17.1324	27.2922	59.6771
888	725			6.59822															0.494042	0.389425	0.355916	0.302827	0.399507	0.367095	0.314939	0.383377	0.332868	0.332868	0.366485	0.366485	0.266705							888	148.844	6.59822	7.45355	8.59805	10.2172	12.7045	17.0794	27.145	59.0479
889	726			6.59173															0.493542	0.38903	0.355555	0.30252	0.399102	0.366723	0.31462	0.382989	0.332531	0.332531	0.366114	0.366114	0.266435							889	147.961	6.59173	7.44506	8.58642	10.2002	12.677	17.0269	26.9996	58.434
890	727			6.58524															0.493043	0.388637	0.355196	0.302214	0.398699	0.366352	0.314302	0.382602	0.332195	0.332195	0.365744	0.365744	0.266165							890	147.095	6.58524	7.43658	8.57482	10.1832	12.6497	16.9746	26.8558	57.8349
891	728			6.57877															0.492545	0.388244	0.354837	0.301909	0.398296	0.365982	0.313985	0.382216	0.33186	0.331859	0.365375	0.365375	0.265897							891	146.246	6.57877	7.42813	8.56326	10.1663	12.6225	16.9227	26.7138	57.2501
892	729			6.57231															0.492048	0.387853	0.354479	0.301605	0.397894	0.365613	0.313668	0.38183	0.331525	0.331524	0.365006	0.365006	0.265628							892	145.412	6.57231	7.41969	8.55173	10.1495	12.5954	16.8712	26.5733	56.6789
893	730			6.56587															0.491553	0.387462	0.354122	0.301301	0.397493	0.365245	0.313352	0.381445	0.331191	0.33119	0.364639	0.364638	0.265361							893	144.594	6.56587	7.41128	8.54023	10.1328	12.5685	16.82	26.4345	56.1209
894	731			6.55944															0.491058	0.387072	0.353766	0.300998	0.397093	0.364877	0.313037	0.381062	0.330858	0.330857	0.364272	0.364272	0.265094							894	143.791	6.55944	7.40289	8.52877	10.1161	12.5417	16.7691	26.2973	55.5757
895	732			6.55303															0.490565	0.386683	0.35341	0.300695	0.396694	0.364511	0.312722	0.380679	0.330525	0.330525	0.363906	0.363905	0.264827							895	143.002	6.55303	7.39452	8.51734	10.0994	12.515	16.7186	26.1616	55.0427
896	733			6.54663															0.490072	0.386295	0.353055	0.300393	0.396296	0.364145	0.312408	0.380297	0.330193	0.330193	0.36354	0.36354	0.264561							896	142.228	6.54663	7.38617	8.50595	10.0829	12.4885	16.6684	26.0275	54.5215
897	734			6.54024															0.489581	0.385908	0.352701	0.300092	0.395899	0.36378	0.312095	0.379915	0.329862	0.329862	0.363176	0.363176	0.264296							897	141.466	6.54024	7.37784	8.49459	10.0664	12.462	16.6186	25.8948	54.0118
898	735			6.53387															0.489091	0.385521	0.352348	0.299792	0.395502	0.363415	0.311782	0.379535	0.329532	0.329531	0.362812	0.362812	0.264031							898	140.718	6.53387	7.36953	8.48326	10.0499	12.4357	16.5691	25.7637	53.5132
899	736			6.52751															0.488601	0.385136	0.351996	0.299492	0.395107	0.363052	0.311471	0.379155	0.329202	0.329202	0.362449	0.362449	0.263767							899	139.983	6.52751	7.36124	8.47196	10.0335	12.4095	16.5198	25.634	53.0252
900	737			6.52116															0.488113	0.384751	0.351644	0.299192	0.394712	0.362689	0.311159	0.378776	0.328873	0.328873	0.362087	0.362087	0.263504							900	139.26	6.52116	7.35298	8.4607	10.0172	12.3835	16.471	25.5057	52.5475
901	738			6.51483															0.487626	0.384367	0.351293	0.298894	0.394318	0.362327	0.310849	0.378398	0.328545	0.328545	0.361726	0.361726	0.263241							901	138.548	6.51483	7.34473	8.44947	10.0009	12.3575	16.4224	25.3788	52.0798
902	739			6.50851															0.48714	0.383984	0.350943	0.298596	0.393925	0.361966	0.310539	0.378021	0.328218	0.328217	0.361365	0.361365	0.262979							902	137.849	6.50851	7.3365	8.43828	9.98467	12.3317	16.3742	25.2533	51.6218
903	740			6.5022															0.486655	0.383602	0.350594	0.298299	0.393533	0.361606	0.31023	0.377645	0.327891	0.327891	0.361006	0.361005	0.262717							903	137.161	6.5022	7.3283	8.42711	9.96851	12.306	16.3262	25.1292	51.1731
904	741			6.49591															0.486171	0.38322	0.350245	0.298002	0.393142	0.361246	0.309922	0.37727	0.327565	0.327565	0.360647	0.360647	0.262456							904	136.483	6.49591	7.32011	8.41598	9.9524	12.2804	16.2786	25.0064	50.7335
905	742			6.48963															0.485689	0.38284	0.349898	0.297706	0.392751	0.360888	0.309614	0.376895	0.32724	0.327239	0.360289	0.360288	0.262195							905	135.816	6.48963	7.31194	8.40489	9.93635	12.2549	16.2312	24.8849	50.3026
906	743			6.48336															0.485207	0.38246	0.34955	0.297411	0.392362	0.36053	0.309307	0.376521	0.326915	0.326915	0.359931	0.359931	0.261935							906	135.16	6.48336	7.3038	8.39382	9.92036	12.2296	16.1842	24.7647	49.8802
907	744			6.47711															0.484726	0.382081	0.349204	0.297116	0.391973	0.360173	0.309	0.376148	0.326591	0.326591	0.359575	0.359574	0.261675							907	134.514	6.47711	7.29567	8.38278	9.90443	12.2043	16.1375	24.6458	49.466
908	745			6.47087															0.484247	0.381703	0.348859	0.296822	0.391585	0.359816	0.308695	0.375776	0.326268	0.326268	0.359219	0.359219	0.261417							908	133.877	6.47087	7.28757	8.37178	9.88855	12.1792	16.0911	24.5281	49.0599
909	746			6.46465															0.483768	0.381326	0.348514	0.296529	0.391198	0.359461	0.30839	0.375404	0.325946	0.325945	0.358864	0.358864	0.261158							909	133.25	6.46465	7.27948	8.36081	9.87273	12.1542	16.0449	24.4117	48.6614
910	747			6.45843															0.48329	0.380949	0.34817	0.296236	0.390812	0.359106	0.308085	0.375034	0.325624	0.325624	0.35851	0.358509	0.2609							910	132.632	6.45843	7.27141	8.34987	9.85696	12.1293	15.9991	24.2964	48.2705
911	748			6.45223															0.482814	0.380574	0.347827	0.295944	0.390427	0.358752	0.307781	0.374664	0.325303	0.325303	0.358156	0.358156	0.260643							911	132.023	6.45223	7.26337	8.33897	9.84125	12.1045	15.9535	24.1824	47.8869
912	749			6.44605															0.482338	0.380199	0.347484	0.295653	0.390042	0.358398	0.307478	0.374295	0.324983	0.324982	0.357803	0.357803	0.260386							912	131.423	6.44605	7.25534	8.32809	9.8256	12.0798	15.9082	24.0695	47.5103
913	750			6.43987															0.481864	0.379825	0.347142	0.295362	0.389658	0.358046	0.307176	0.373927	0.324663	0.324662	0.357451	0.357451	0.26013							913	130.831	6.43987	7.24733	8.31724	9.80999	12.0552	15.8632	23.9578	47.1406
914	751			6.43371															0.481391	0.379452	0.346801	0.295072	0.389276	0.357694	0.306874	0.37356	0.324344	0.324344	0.3571	0.3571	0.259875							914	130.248	6.43371	7.23934	8.30643	9.79445	12.0308	15.8185	23.8472	46.7777
915	752			6.42756															0.480918	0.379079	0.346461	0.294782	0.388894	0.357343	0.306573	0.373193	0.324026	0.324025	0.35675	0.35675	0.25962							915	129.673	6.42756	7.23137	8.29565	9.77895	12.0064	15.7741	23.7378	46.4212
916	753			6.42143															0.480447	0.378708	0.346121	0.294493	0.388512	0.356993	0.306272	0.372827	0.323708	0.323708	0.3564	0.3564	0.259365							916	129.106	6.42143	7.22342	8.28489	9.76352	11.9822	15.7299	23.6294	46.071
917	754			6.41531															0.479976	0.378337	0.345782	0.294205	0.388132	0.356643	0.305972	0.372462	0.323391	0.323391	0.356051	0.356051	0.259111							917	128.546	6.41531	7.21549	8.27417	9.74813	11.958	15.686	23.5221	45.7269
918	755			6.4092															0.479507	0.377967	0.345444	0.293917	0.387753	0.356295	0.305673	0.372098	0.323075	0.323074	0.355703	0.355703	0.258858							918	127.994	6.4092	7.20758	8.26348	9.7328	11.934	15.6424	23.4159	45.3888
919	756			6.4031															0.479039	0.377598	0.345107	0.29363	0.387374	0.355947	0.305375	0.371735	0.322759	0.322759	0.355356	0.355355	0.258605							919	127.45	6.4031	7.19969	8.25282	9.71752	11.9101	15.5991	23.3107	45.0566
920	757			6.39702															0.478571	0.37723	0.34477	0.293344	0.386996	0.355599	0.305077	0.371372	0.322444	0.322444	0.355009	0.355009	0.258353							920	126.912	6.39702	7.19182	8.24219	9.70229	11.8863	15.556	23.2066	44.7299
921	758			6.39095															0.478105	0.376862	0.344434	0.293058	0.386619	0.355253	0.30478	0.37101	0.32213	0.32213	0.354663	0.354663	0.258101						Well 9	921	1383.76	6.39095	7.18396	8.23159	9.68712	11.8626	15.5131	23.1035	44.4088	1257.37
922	759			6.38489															0.47764	0.376495	0.344099	0.292773	0.386242	0.354907	0.304483	0.370649	0.321817	0.321816	0.354318	0.354318	0.25785							922	1163.71	6.38489	7.17613	8.22102	9.672	11.839	15.4706	23.0014	44.0931	1037.85
923	760			6.37885															0.477175	0.376129	0.343764	0.292488	0.385867	0.354562	0.304187	0.370289	0.321504	0.321503	0.353973	0.353973	0.257599							923	1007.72	6.37885	7.16831	8.21048	9.65693	11.8155	15.4282	22.9002	43.7825	882.382
924	761			6.37281															0.476712	0.375764	0.343431	0.292204	0.385492	0.354218	0.303892	0.369929	0.321192	0.321191	0.35363	0.353629	0.257349							924	891.465	6.37281	7.16051	8.19997	9.64191	11.7921	15.3862	22.8001	43.4771	766.635
925	762			6.36679															0.47625	0.3754	0.343097	0.291921	0.385118	0.353874	0.303597	0.36957	0.32088	0.32088	0.353287	0.353286	0.257099							925	801.518	6.36679	7.15273	8.18948	9.62694	11.7688	15.3444	22.7009	43.1766	677.192
926	763			6.36078															0.475788	0.375036	0.342765	0.291638	0.384745	0.353531	0.303303	0.369212	0.320569	0.320569	0.352944	0.352944	0.25685							926	729.88	6.36078	7.14497	8.17903	9.61202	11.7456	15.3028	22.6027	42.8809	606.052
927	764			6.35479															0.475328	0.374673	0.342433	0.291356	0.384373	0.353189	0.303009	0.368855	0.320259	0.320259	0.352603	0.352603	0.256602							927	671.488	6.35479	7.13723	8.16861	9.59716	11.7225	15.2615	22.5053	42.59	548.151
928	765			6.34881															0.474868	0.374311	0.342102	0.291074	0.384002	0.352848	0.302716	0.368498	0.319949	0.319949	0.352262	0.352262	0.256354							928	622.981	6.34881	7.1295	8.15822	9.58234	11.6995	15.2204	22.4089	42.3036	500.13
929	766			6.34284															0.47441	0.373949	0.341772	0.290793	0.383631	0.352507	0.302424	0.368143	0.319641	0.31964	0.351922	0.351922	0.256106							929	582.047	6.34284	7.1218	8.14785	9.56758	11.6766	15.1796	22.3135	42.0217	459.676
930	767			6.33688															0.473953	0.373589	0.341443	0.290513	0.383261	0.352167	0.302132	0.367788	0.319332	0.319332	0.351583	0.351582	0.255859							930	547.039	6.33688	7.11411	8.13751	9.55287	11.6538	15.139	22.2188	41.7442	425.142
931	768			6.33093															0.473496	0.373229	0.341114	0.290233	0.382892	0.351828	0.301841	0.367433	0.319025	0.319024	0.351244	0.351244	0.255613							931	516.754	6.33093	7.10644	8.12721	9.5382	11.6311	15.0986	22.1251	41.4709	395.326
932	769			6.325															0.473041	0.37287	0.340786	0.289954	0.382523	0.35149	0.301551	0.36708	0.318718	0.318718	0.350906	0.350906	0.255367							932	490.294	6.325	7.09879	8.11693	9.52359	11.6084	15.0585	22.0323	41.2018	369.329
933	770			6.31908															0.472586	0.372512	0.340458	0.289675	0.382156	0.351152	0.301261	0.366727	0.318412	0.318411	0.350569	0.350569	0.255122							933	466.975	6.31908	7.09116	8.10668	9.50902	11.5859	15.0186	21.9403	40.9368	346.467
934	771			6.31317															0.472132	0.372154	0.340131	0.289397	0.381789	0.350815	0.300972	0.366375	0.318106	0.318106	0.350232	0.350232	0.254877							934	446.264	6.31317	7.08354	8.09646	9.4945	11.5635	14.979	21.8491	40.6757	326.209
935	772			6.30727															0.47168	0.371797	0.339805	0.289119	0.381423	0.350478	0.300684	0.366024	0.317801	0.317801	0.349897	0.349896	0.254632							935	427.745	6.30727	7.07595	8.08627	9.48003	11.5412	14.9396	21.7588	40.4185	308.137
936	773			6.30139															0.471228	0.371441	0.33948	0.288843	0.381058	0.350143	0.300396	0.365673	0.317497	0.317496	0.349562	0.349561	0.254389							936	411.083	6.30139	7.06837	8.0761	9.46561	11.519	14.9004	21.6692	40.1651	291.918
937	774			6.29551															0.470777	0.371086	0.339155	0.288566	0.380693	0.349808	0.300108	0.365324	0.317193	0.317193	0.349227	0.349227	0.254145							937	396.011	6.29551	7.06081	8.06597	9.45124	11.4968	14.8614	21.5805	39.9154	277.283
938	775			6.28965															0.470327	0.370731	0.338831	0.288291	0.380329	0.349474	0.299822	0.364975	0.31689	0.31689	0.348894	0.348893	0.253902							938	382.308	6.28965	7.05326	8.05586	9.43692	11.4748	14.8227	21.4926	39.6693	264.013
939	776			6.2838															0.469879	0.370378	0.338508	0.288015	0.379967	0.34914	0.299535	0.364626	0.316588	0.316587	0.348561	0.34856	0.25366							939	369.793	6.2838	7.04574	8.04578	9.42264	11.4529	14.7841	21.4055	39.4268	251.926
940	777			6.27797															0.469431	0.370025	0.338185	0.287741	0.379604	0.348807	0.29925	0.364279	0.316286	0.316285	0.348228	0.348228	0.253418							940	358.316	6.27797	7.03823	8.03572	9.40841	11.431	14.7458	21.3191	39.1876	240.872
941	778			6.27214															0.468984	0.369672	0.337863	0.287467	0.379243	0.348475	0.298965	0.363932	0.315985	0.315984	0.347897	0.347897	0.253177							941	347.75	6.27214	7.03074	8.0257	9.39423	11.4093	14.7078	21.2335	38.9519	230.725
942	779			6.26633															0.468538	0.369321	0.337542	0.287194	0.378882	0.348144	0.298681	0.363586	0.315684	0.315684	0.347566	0.347566	0.252936							942	337.99	6.26633	7.02327	8.0157	9.3801	11.3876	14.6699	21.1487	38.7195	221.379
943	780			6.26053															0.468093	0.36897	0.337221	0.286921	0.378522	0.347813	0.298397	0.36324	0.315384	0.315384	0.347236	0.347236	0.252696							943	328.944	6.26053	7.01581	8.00573	9.36601	11.366	14.6322	21.0646	38.4903	212.743
944	781			6.25474															0.467648	0.36862	0.336901	0.286648	0.378163	0.347483	0.298114	0.362896	0.315085	0.315085	0.346906	0.346906	0.252456							944	320.535	6.25474	7.00837	7.99579	9.35197	11.3445	14.5948	20.9812	38.2642	204.74
945	782			6.24896															0.467205	0.36827	0.336582	0.286377	0.377805	0.347154	0.297831	0.362552	0.314786	0.314786	0.346577	0.346577	0.252217							945	312.697	6.24896	7.00095	7.98587	9.33797	11.3231	14.5576	20.8986	38.0413	197.303
946	783			6.24319															0.466763	0.367922	0.336263	0.286106	0.377447	0.346825	0.297549	0.362209	0.314488	0.314488	0.346249	0.346249	0.251978							946	305.372	6.24319	6.99355	7.97598	9.32402	11.3018	14.5205	20.8167	37.8213	190.375
947	784			6.23744															0.466322	0.367574	0.335945	0.285835	0.37709	0.346497	0.297268	0.361866	0.314191	0.314191	0.345922	0.345922	0.25174							947	298.509	6.23744	6.98616	7.96612	9.31012	11.2806	14.4837	20.7354	37.6044	183.905
948	785			6.2317															0.465881	0.367227	0.335628	0.285565	0.376734	0.34617	0.296987	0.361524	0.313894	0.313894	0.345595	0.345595	0.251502							948	292.065	6.2317	6.9788	7.95628	9.29626	11.2594	14.4471	20.6549	37.3903	177.85
949	786			6.22597															0.465441	0.36688	0.335311	0.285296	0.376378	0.345843	0.296707	0.361183	0.313598	0.313598	0.345269	0.345269	0.251265							949	286.002	6.22597	6.97144	7.94647	9.28245	11.2384	14.4107	20.5751	37.1791	172.172
950	787			6.22025															0.465003	0.366534	0.334995	0.285027	0.376024	0.345517	0.296427	0.360843	0.313302	0.313302	0.344944	0.344944	0.251028							950	280.285	6.22025	6.96411	7.93669	9.26868	11.2174	14.3745	20.4959	36.9706	166.837
951	788			6.21454															0.464565	0.366189	0.33468	0.284758	0.37567	0.345192	0.296148	0.360503	0.313007	0.313007	0.344619	0.344619	0.250792							951	272.3	6.21454	6.95679	7.92694	9.25496	11.1966	14.3385	20.4174	36.7649	159.229
952	789			6.20884															0.464128	0.365845	0.334365	0.284491	0.375317	0.344867	0.29587	0.360164	0.312713	0.312713	0.344295	0.344295	0.250556							952	265.836	6.20884	6.94949	7.91721	9.24128	11.1758	14.3027	20.3396	36.5618	153.139
953	790			6.20316															0.463692	0.365501	0.334051	0.284224	0.374964	0.344543	0.295592	0.359826	0.312419	0.312419	0.343971	0.343971	0.25032							953	259.895	6.20316	6.94221	7.9075	9.22765	11.1551	14.2671	20.2624	36.3614	147.569
954	791			6.19748															0.463257	0.365158	0.333738	0.283957	0.374612	0.34422	0.295314	0.359488	0.312126	0.312126	0.343649	0.343649	0.250086							954	254.412	6.19748	6.93494	7.89783	9.21406	11.1344	14.2316	20.1858	36.1635	142.452
955	792			6.19182															0.462823	0.364816	0.333425	0.283691	0.374261	0.343898	0.295038	0.359151	0.311834	0.311833	0.343327	0.343327	0.249851							955	249.329	6.19182	6.92769	7.88818	9.20051	11.1139	14.1964	20.1099	35.9681	137.733
956	793			6.18617															0.46239	0.364475	0.333113	0.283425	0.373911	0.343576	0.294762	0.358815	0.311542	0.311542	0.343005	0.343005	0.249617							956	244.602	6.18617	6.92045	7.87855	9.18701	11.0934	14.1614	20.0346	35.7752	133.365
957	794			6.18053															0.461958	0.364134	0.332801	0.28316	0.373561	0.343254	0.294486	0.35848	0.311251	0.31125	0.342685	0.342685	0.249384							957	240.19	6.18053	6.91324	7.86895	9.17355	11.0731	14.1265	19.9599	35.5847	129.309
958	795			6.1749															0.461526	0.363794	0.33249	0.282896	0.373212	0.342934	0.294211	0.358145	0.31096	0.31096	0.342365	0.342364	0.249151							958	236.059	6.1749	6.90604	7.85938	9.16014	11.0528	14.0919	19.8859	35.3965	125.531
959	796			6.16929															0.461096	0.363454	0.33218	0.282632	0.372864	0.342614	0.293936	0.357811	0.31067	0.310669	0.342045	0.342045	0.248919							959	232.18	6.16929	6.89885	7.84983	9.14677	11.0326	14.0574	19.8124	35.2107	122.003
960	797			6.16368															0.460666	0.363116	0.331871	0.282368	0.372517	0.342295	0.293663	0.357477	0.31038	0.31038	0.341726	0.341726	0.248687							960	228.53	6.16368	6.89168	7.84031	9.13344	11.0124	14.0231	19.7395	35.0272	118.698
961	798			6.15809															0.460237	0.362778	0.331562	0.282106	0.37217	0.341976	0.293389	0.357144	0.310091	0.310091	0.341408	0.341408	0.248455							961	225.085	6.15809	6.88453	7.83081	9.12015	10.9924	13.989	19.6672	34.8458	115.597
962	799			6.1525															0.459809	0.36244	0.331254	0.281843	0.371824	0.341658	0.293116	0.356812	0.309803	0.309803	0.341091	0.341091	0.248224							962	221.827	6.1525	6.8774	7.82134	9.10691	10.9724	13.9551	19.5955	34.6667	112.679
963	800			6.14693															0.459382	0.362104	0.330946	0.281582	0.371478	0.341341	0.292844	0.356481	0.309515	0.309515	0.340774	0.340774	0.247994							963	218.739	6.14693	6.87028	7.81189	9.09371	10.9525	13.9214	19.5244	34.4897	109.928
964	801			6.14137															0.458956	0.361768	0.330639	0.28132	0.371134	0.341024	0.292572	0.35615	0.309228	0.309228	0.340458	0.340458	0.247764							964	215.807	6.14137	6.86318	7.80247	9.08055	10.9327	13.8878	19.4539	34.3148	107.33
965	802			6.13582															0.458531	0.361433	0.330332	0.28106	0.37079	0.340708	0.292301	0.35582	0.308942	0.308941	0.340142	0.340142	0.247534							965	213.017	6.13582	6.85609	7.79308	9.06743	10.913	13.8544	19.3839	34.142	104.871
966	803			6.13028															0.458106	0.361098	0.330027	0.280799	0.370447	0.340393	0.292031	0.355491	0.308656	0.308655	0.339828	0.339827	0.247305							966	210.359	6.13028	6.84902	7.7837	9.05435	10.8933	13.8212	19.3144	33.9712	102.541
967	804			6.12476															0.457683	0.360764	0.329721	0.28054	0.370104	0.340078	0.291761	0.355162	0.30837	0.30837	0.339513	0.339513	0.247076							967	207.821	6.12476	6.84196	7.77436	9.04132	10.8738	13.7882	19.2455	33.8024	100.329
968	805			6.11924															0.45726	0.360431	0.329417	0.280281	0.369762	0.339764	0.291491	0.354834	0.308085	0.308085	0.3392	0.3392	0.246848							968	205.395	6.11924	6.83493	7.76503	9.02832	10.8543	13.7553	19.1771	33.6356	98.2254
969	806			6.11373															0.456838	0.360098	0.329113	0.280022	0.369421	0.33945	0.291222	0.354507	0.307801	0.307801	0.338887	0.338887	0.24662							969	202.99	6.11373	6.8279	7.75574	9.01537	10.8349	13.7226	19.1093	33.3875	96.2227
970	807			6.10824															0.456417	0.359767	0.32881	0.279764	0.369081	0.339138	0.290954	0.35418	0.307518	0.307517	0.338575	0.338574	0.246393							970	200.697	6.10824	6.8209	7.74646	9.00246	10.8155	13.6901	19.042	33.1585	94.3132
971	808			6.10275															0.455997	0.359435	0.328507	0.279506	0.368741	0.338825	0.290686	0.353854	0.307234	0.307234	0.338263	0.338263	0.246166							971	198.496	6.10275	6.81391	7.73721	8.98959	10.7962	13.6578	18.9752	32.9329	92.4904
972	809			6.09728															0.455577	0.359105	0.328205	0.279249	0.368402	0.338514	0.290419	0.353529	0.306952	0.306952	0.337952	0.337952	0.24594							972	196.379	6.09728	6.80693	7.72799	8.97676	10.7771	13.6256	18.9089	32.7107	90.7481
973	810			6.09182															0.455159	0.358775	0.327904	0.278993	0.368064	0.338203	0.290152	0.353204	0.30667	0.30667	0.337641	0.337641	0.245714							973	194.342	6.09182	6.79997	7.71879	8.96397	10.7579	13.5936	18.8432	32.4917	89.081
974	811			6.08637															0.454741	0.358446	0.327603	0.278737	0.367726	0.337893	0.289886	0.35288	0.306389	0.306388	0.337332	0.337331	0.245488							974	192.379	6.08637	6.79303	7.70961	8.95122	10.7389	13.5617	18.7779	32.2759	87.484
975	812			6.08092															0.454325	0.358117	0.327302	0.278482	0.367389	0.337583	0.28962	0.352556	0.306108	0.306107	0.337022	0.337022	0.245263							975	190.485	6.08092	6.7861	7.70046	8.93851	10.7199	13.53	18.7131	32.0633	85.9526
976	813			6.07549															0.453909	0.35779	0.327003	0.278227	0.367052	0.337274	0.289355	0.352234	0.305828	0.305827	0.336714	0.336714	0.245039							976	188.657	6.07549	6.77919	7.69133	8.92584	10.701	13.4985	18.6488	31.8537	84.4827
977	814			6.07007															0.453494	0.357462	0.326704	0.277972	0.366717	0.336965	0.28909	0.351912	0.305548	0.305548	0.336406	0.336406	0.244815							977	186.89	6.07007	6.77229	7.68223	8.91321	10.6822	13.4672	18.585	31.6472	83.0705
978	815			6.06467															0.453079	0.357136	0.326405	0.277718	0.366382	0.336658	0.288826	0.35159	0.305269	0.305268	0.336099	0.336099	0.244591							978	185.181	6.06467	6.76541	7.67315	8.90062	10.6635	13.436	18.5217	31.4435	81.7124
979	816			6.05927															0.452666	0.35681	0.326107	0.277465	0.366048	0.33635	0.288563	0.351269	0.30499	0.30499	0.335792	0.335792	0.244368							979	183.527	6.05927	6.75854	7.66409	8.88806	10.6448	13.4049	18.4589	31.2427	80.4054
980	817			6.05388															0.452253	0.356485	0.32581	0.277212	0.365714	0.336044	0.2883	0.350949	0.304712	0.304712	0.335486	0.335486	0.244145							980	181.924	6.05388	6.75169	7.65506	8.87555	10.6262	13.374	18.3965	31.0447	79.1463
981	818			6.0485															0.451842	0.35616	0.325514	0.27696	0.365381	0.335738	0.288037	0.35063	0.304435	0.304434	0.33518	0.33518	0.243923							981	180.37	6.0485	6.74485	7.64605	8.86307	10.6076	13.3433	18.3346	30.8495	77.9326
982	819			6.04313															0.451431	0.355836	0.325218	0.276708	0.365049	0.335433	0.287775	0.350311	0.304158	0.304158	0.334876	0.334876	0.243701							982	178.862	6.04313	6.73803	7.63706	8.85064	10.5892	13.3127	18.2731	30.6569	76.7617
983	820			6.03778															0.451021	0.355513	0.324922	0.276456	0.364717	0.335128	0.287514	0.349992	0.303882	0.303881	0.334571	0.334571	0.24348							983	177.399	6.03778	6.73123	7.62809	8.83824	10.5708	13.2823	18.2121	30.467	75.6312
984	821			6.03243															0.450611	0.35519	0.324627	0.276205	0.364386	0.334824	0.287253	0.349675	0.303606	0.303606	0.334268	0.334268	0.243259							984	175.977	6.03243	6.72444	7.61915	8.82588	10.5525	13.252	18.1515	30.2796	74.5391
985	822			6.0271															0.450203	0.354868	0.324333	0.275955	0.364056	0.33452	0.286993	0.349358	0.303331	0.30333	0.333965	0.333965	0.243038							985	174.594	6.0271	6.71766	7.61024	8.81356	10.5342	13.2219	18.0914	30.0948	73.4833
986	823			6.02177															0.449795	0.354547	0.324039	0.275705	0.363726	0.334217	0.286733	0.349041	0.303056	0.303056	0.333662	0.333662	0.242818							986	173.249	6.02177	6.7109	7.60134	8.80127	10.516	13.192	18.0317	29.9124	72.4619
987	824			6.01646															0.449388	0.354226	0.323746	0.275456	0.363397	0.333915	0.286473	0.348726	0.302782	0.302781	0.333361	0.33336	0.242599							987	171.94	6.01646	6.70416	7.59247	8.78903	10.4979	13.1621	17.9725	29.7324	71.4732
988	825			6.01115															0.448982	0.353906	0.323454	0.275207	0.363069	0.333613	0.286214	0.348411	0.302508	0.302508	0.333059	0.333059	0.242379							988	170.665	6.01115	6.69743	7.58362	8.77682	10.4799	13.1325	17.9137	29.5548	70.5156
989	826			6.00586															0.448577	0.353587	0.323162	0.274958	0.362741	0.333312	0.285956	0.348096	0.302235	0.302235	0.332759	0.332759	0.242161							989	169.423	6.00586	6.69071	7.57479	8.76465	10.4619	13.103	17.8553	29.3795	69.5876
990	827			6.00057															0.448172	0.353268	0.32287	0.274711	0.362414	0.333012	0.285698	0.347782	0.301963	0.301962	0.332459	0.332459	0.241942							990	168.212	6.00057	6.68401	7.56599	8.75251	10.444	13.0736	17.7973	29.2065	68.6878
991	828			5.9953															0.447769	0.35295	0.32258	0.274463	0.362087	0.332712	0.285441	0.347469	0.301691	0.30169	0.332159	0.332159	0.241724							991	167.031	5.9953	6.67732	7.55721	8.74041	10.4261	13.0443	17.7397	29.0357	67.8148
992	829			5.99004															0.447366	0.352632	0.322289	0.274216	0.361762	0.332412	0.285184	0.347157	0.301419	0.301419	0.33186	0.33186	0.241507							992	165.878	5.99004	6.67065	7.54845	8.72835	10.4084	13.0153	17.6825	28.8671	66.9674
993	830			5.98478															0.446964	0.352315	0.322	0.27397	0.361437	0.332114	0.284928	0.346845	0.301148	0.301148	0.331562	0.331562	0.24129							993	164.753	5.98478	6.664	7.53971	8.71633	10.3907	12.9863	17.6258	28.7006	66.1444
994	831			5.97954															0.446563	0.351999	0.321711	0.273724	0.361112	0.331815	0.284672	0.346533	0.300878	0.300878	0.331265	0.331264	0.241073							994	163.653	5.97954	6.65735	7.531	8.70434	10.373	12.9575	17.5694	28.5363	65.3448
995	832			5.97431															0.446162	0.351683	0.321422	0.273478	0.360788	0.331518	0.284417	0.346222	0.300608	0.300608	0.330968	0.330967	0.240857							995	162.579	5.97431	6.65073	7.52231	8.69239	10.3554	12.9288	17.5134	28.374	64.5675
996	833			5.96908															0.445763	0.351368	0.321134	0.273233	0.360465	0.331221	0.284162	0.345912	0.300339	0.300339	0.330671	0.330671	0.240641							996	161.529	5.96908	6.64411	7.51364	8.68047	10.3379	12.9003	17.4579	28.2137	63.8116
997	834			5.96387															0.445364	0.351054	0.320847	0.272989	0.360143	0.330925	0.283908	0.345603	0.30007	0.30007	0.330375	0.330375	0.240426							997	160.502	5.96387	6.63752	7.50499	8.66859	10.3205	12.8719	17.4027	28.0554	63.0761
998	835			5.95867															0.444966	0.35074	0.32056	0.272745	0.359821	0.330629	0.283654	0.345294	0.299802	0.299802	0.33008	0.33008	0.240211							998	159.497	5.95867	6.63093	7.49636	8.65675	10.3031	12.8437	17.3479	27.899	62.3603
999	836			5.95347															0.444568	0.350427	0.320274	0.272501	0.359499	0.330334	0.283401	0.344986	0.299534	0.299534	0.329785	0.329785	0.239997							999	158.513	5.95347	6.62436	7.48776	8.64494	10.2858	12.8156	17.2935	27.7445	61.6632
1000	837			5.94829															0.444172	0.350114	0.319988	0.272258	0.359179	0.330039	0.283148	0.344678	0.299267	0.299267	0.329491	0.329491	0.239782							1000	157.55	5.94829	6.61781	7.47917	8.63316	10.2685	12.7876	17.2394	27.5919	60.9841
1001	838			5.94312															0.443776	0.349803	0.319703	0.272016	0.358859	0.329745	0.282896	0.344371	0.299001	0.299	0.329197	0.329197	0.239569							1001	156.607	5.94312	6.61126	7.47061	8.62143	10.2513	12.7597	17.1857	27.4412	60.3223
1002	839			5.93795															0.443381	0.349491	0.319418	0.271774	0.358539	0.329451	0.282644	0.344064	0.298734	0.298734	0.328904	0.328904	0.239356							1002	155.682	5.93795	6.60474	7.46207	8.60972	10.2342	12.732	17.1324	27.2922	59.6771
1003	840			5.9328															0.442987	0.34918	0.319135	0.271532	0.358221	0.329158	0.282393	0.343758	0.298469	0.298469	0.328612	0.328612	0.239143							1003	154.777	5.9328	6.59822	7.45355	8.59805	10.2172	12.7045	17.0794	27.145	59.0479
1004	841			5.92766															0.442593	0.34887	0.318851	0.271291	0.357902	0.328866	0.282142	0.343453	0.298204	0.298203	0.32832	0.32832	0.23893							1004	153.888	5.92766	6.59173	7.44506	8.58642	10.2002	12.677	17.0269	26.9996	58.434
1005	842			5.92252															0.442201	0.348561	0.318568	0.27105	0.357585	0.328574	0.281892	0.343148	0.297939	0.297939	0.328029	0.328029	0.238718							1005	153.017	5.92252	6.58524	7.43658	8.57482	10.1832	12.6497	16.9746	26.8558	57.8349
1006	843			5.9174															0.441809	0.348252	0.318286	0.27081	0.357268	0.328283	0.281642	0.342844	0.297675	0.297675	0.327738	0.327738	0.238507							1006	152.163	5.9174	6.57877	7.42813	8.56326	10.1663	12.6225	16.9227	26.7138	57.2501
1007	844			5.91229															0.441418	0.347944	0.318004	0.27057	0.356952	0.327993	0.281392	0.342541	0.297412	0.297411	0.327448	0.327448	0.238296							1007	151.324	5.91229	6.57231	7.41969	8.55173	10.1495	12.5954	16.8712	26.5733	56.6789
1008	845			5.90718															0.441027	0.347636	0.317723	0.270331	0.356636	0.327702	0.281143	0.342238	0.297149	0.297148	0.327158	0.327158	0.238085							1008	150.501	5.90718	6.56587	7.41128	8.54023	10.1328	12.5685	16.82	26.4345	56.1209
1009	846			5.90209															0.440638	0.347329	0.317442	0.270092	0.356321	0.327413	0.280895	0.341935	0.296886	0.296886	0.326869	0.326869	0.237875							1009	149.693	5.90209	6.55944	7.40289	8.52877	10.1161	12.5417	16.7691	26.2973	55.5757
1010	847			5.897															0.440249	0.347022	0.317162	0.269854	0.356007	0.327124	0.280647	0.341634	0.296624	0.296624	0.326581	0.326581	0.237665							1010	148.899	5.897	6.55303	7.39452	8.51734	10.0994	12.515	16.7186	26.1616	55.0427
1011	848			5.89193															0.439861	0.346716	0.316882	0.269616	0.355693	0.326836	0.2804	0.341332	0.296363	0.296362	0.326293	0.326293	0.237455							1011	148.119	5.89193	6.54663	7.38617	8.50595	10.0829	12.4885	16.6684	26.0275	54.5215
1012	849			5.88686															0.439473	0.346411	0.316603	0.269378	0.355379	0.326548	0.280153	0.341032	0.296102	0.296101	0.326006	0.326006	0.237246							1012	147.353	5.88686	6.54024	7.37784	8.49459	10.0664	12.462	16.6186	25.8948	54.0118
1013	850			5.8818															0.439087	0.346106	0.316325	0.269141	0.355067	0.326261	0.279906	0.340732	0.295841	0.295841	0.325719	0.325719	0.237037							1013	146.6	5.8818	6.53387	7.36953	8.48326	10.0499	12.4357	16.5691	25.7637	53.5132
1014	851			5.87676															0.438701	0.345802	0.316047	0.268905	0.354755	0.325974	0.279661	0.340432	0.295581	0.295581	0.325433	0.325433	0.236829							1014	145.86	5.87676	6.52751	7.36124	8.47196	10.0335	12.4095	16.5198	25.634	53.0252
1015	852			5.87172															0.438316	0.345499	0.315769	0.268669	0.354443	0.325688	0.279415	0.340134	0.295322	0.295321	0.325147	0.325147	0.236621							1015	145.131	5.87172	6.52116	7.35298	8.4607	10.0172	12.3835	16.471	25.5057	52.5475
1016	853			5.86669															0.437932	0.345196	0.315493	0.268433	0.354133	0.325402	0.27917	0.339835	0.295063	0.295062	0.324862	0.324862	0.236414							1016	144.415	5.86669	6.51483	7.34473	8.44947	10.0009	12.3575	16.4224	25.3788	52.0798
1017	854			5.86167															0.437548	0.344893	0.315216	0.268198	0.353822	0.325117	0.278925	0.339538	0.294804	0.294804	0.324577	0.324577	0.236207							1017	143.711	5.86167	6.50851	7.3365	8.43828	9.98467	12.3317	16.3742	25.2533	51.6218
1018	855			5.85666															0.437165	0.344591	0.31494	0.267963	0.353513	0.324833	0.278681	0.339241	0.294546	0.294546	0.324293	0.324293	0.236							1018	143.017	5.85666	6.5022	7.3283	8.42711	9.96851	12.306	16.3262	25.1292	51.1731
1019	856			5.85166															0.436783	0.34429	0.314665	0.267729	0.353204	0.324549	0.278438	0.338944	0.294289	0.294288	0.32401	0.32401	0.235794							1019	142.335	5.85166	6.49591	7.32011	8.41598	9.9524	12.2804	16.2786	25.0064	50.7335
1020	857			5.84667															0.436401	0.34399	0.31439	0.267495	0.352895	0.324265	0.278195	0.338648	0.294032	0.294032	0.323727	0.323727	0.235588							1020	141.663	5.84667	6.48963	7.31194	8.40489	9.93635	12.2549	16.2312	24.8849	50.3026
1021	858			5.84169															0.436021	0.34369	0.314116	0.267262	0.352587	0.323982	0.277952	0.338353	0.293775	0.293775	0.323444	0.323444	0.235382							1021	141.002	5.84169	6.48336	7.3038	8.39382	9.92036	12.2296	16.1842	24.7647	49.8802
1022	859			5.83672															0.435641	0.34339	0.313842	0.267029	0.35228	0.3237	0.27771	0.338058	0.293519	0.293519	0.323163	0.323163	0.235177							1022	140.35	5.83672	6.47711	7.29567	8.38278	9.90443	12.2043	16.1375	24.6458	49.466
1023	860			5.83176															0.435262	0.343091	0.313569	0.266797	0.351974	0.323418	0.277468	0.337764	0.293264	0.293264	0.322881	0.322881	0.234972							1023	139.709	5.83176	6.47087	7.28757	8.37178	9.88855	12.1792	16.0911	24.5281	49.0599
1024	861			5.82681															0.434883	0.342793	0.313296	0.266565	0.351668	0.323137	0.277227	0.33747	0.293009	0.293009	0.322601	0.3226	0.234768							1024	139.077	5.82681	6.46465	7.27948	8.36081	9.87273	12.1542	16.0449	24.4117	48.6614
1025	862			5.82186															0.434505	0.342495	0.313024	0.266333	0.351362	0.322856	0.276986	0.337177	0.292754	0.292754	0.32232	0.32232	0.234564							1025	138.454	5.82186	6.45843	7.27141	8.34987	9.85696	12.1293	15.9991	24.2964	48.2705
1026	863			5.81693															0.434128	0.342198	0.312753	0.266102	0.351057	0.322576	0.276746	0.336884	0.2925	0.2925	0.322041	0.322041	0.234361							1026	137.84	5.81693	6.45223	7.26337	8.33897	9.84125	12.1045	15.9535	24.1824	47.8869
1027	864			5.812															0.433752	0.341901	0.312482	0.265871	0.350753	0.322297	0.276506	0.336592	0.292247	0.292246	0.321761	0.321761	0.234157							1027	137.235	5.812	6.44605	7.25534	8.32809	9.8256	12.0798	15.9082	24.0695	47.5103
1028	865			5.80709															0.433376	0.341605	0.312211	0.265641	0.350449	0.322017	0.276266	0.336301	0.291994	0.291993	0.321483	0.321483	0.233955							1028	136.638	5.80709	6.43987	7.24733	8.31724	9.80999	12.0552	15.8632	23.9578	47.1406
1029	866			5.80218															0.433002	0.34131	0.311941	0.265411	0.350146	0.321739	0.276027	0.33601	0.291741	0.291741	0.321205	0.321205	0.233752							1029	136.05	5.80218	6.43371	7.23934	8.30643	9.79445	12.0308	15.8185	23.8472	46.7777
1030	867			5.79728															0.432627	0.341015	0.311671	0.265182	0.349843	0.321461	0.275789	0.335719	0.291489	0.291489	0.320927	0.320927	0.23355							1030	135.47	5.79728	6.42756	7.23137	8.29565	9.77895	12.0064	15.7741	23.7378	46.4212
1031	868			5.79239															0.432254	0.34072	0.311402	0.264953	0.349541	0.321183	0.275551	0.335429	0.291237	0.291237	0.32065	0.32065	0.233349							1031	134.898	5.79239	6.42143	7.22342	8.28489	9.76352	11.9822	15.7299	23.6294	46.071
1032	869			5.78751															0.431881	0.340426	0.311134	0.264725	0.34924	0.320906	0.275313	0.33514	0.290986	0.290986	0.320374	0.320373	0.233147							1032	134.334	5.78751	6.41531	7.21549	8.27417	9.74813	11.958	15.686	23.5221	45.7269
1033	870			5.78264															0.431509	0.340133	0.310866	0.264497	0.348939	0.32063	0.275076	0.334851	0.290735	0.290735	0.320098	0.320097	0.232947							1033	133.777	5.78264	6.4092	7.20758	8.26348	9.7328	11.934	15.6424	23.4159	45.3888
1034	871			5.77778															0.431138	0.33984	0.310598	0.264269	0.348639	0.320354	0.274839	0.334563	0.290485	0.290485	0.319822	0.319822	0.232746							1034	133.227	5.77778	6.4031	7.19969	8.25282	9.71752	11.9101	15.5991	23.3107	45.0566
1035	872			5.77293															0.430767	0.339548	0.310331	0.264042	0.348339	0.320079	0.274603	0.334276	0.290236	0.290235	0.319547	0.319547	0.232546							1035	132.685	5.77293	6.39702	7.19182	8.24219	9.70229	11.8863	15.556	23.2066	44.7299
1036	873			5.76809															0.430397	0.339257	0.310065	0.263815	0.34804	0.319804	0.274367	0.333989	0.289986	0.289986	0.319273	0.319273	0.232346						Well 10	1036	1389.52	5.76809	6.39095	7.18396	8.23159	9.68712	11.8626	15.5131	23.1035	44.4088	1257.37
1037	874			5.76325															0.430028	0.338966	0.309799	0.263589	0.347741	0.319529	0.274132	0.333702	0.289737	0.289737	0.318999	0.318999	0.232147							1037	1169.47	5.76325	6.38489	7.17613	8.22102	9.672	11.839	15.4706	23.0014	44.0931	1037.85
1038	875			5.75843															0.429659	0.338675	0.309533	0.263363	0.347443	0.319255	0.273897	0.333416	0.289489	0.289489	0.318725	0.318725	0.231948							1038	1013.48	5.75843	6.37885	7.16831	8.21048	9.65693	11.8155	15.4282	22.9002	43.7825	882.382
1039	876			5.75361															0.429291	0.338385	0.309268	0.263137	0.347146	0.318982	0.273662	0.333131	0.289241	0.289241	0.318453	0.318452	0.231749							1039	897.219	5.75361	6.37281	7.16051	8.19997	9.64191	11.7921	15.3862	22.8001	43.4771	766.635
1040	877			5.7488															0.428924	0.338096	0.309004	0.262912	0.346849	0.318709	0.273428	0.332846	0.288994	0.288994	0.31818	0.31818	0.231551							1040	807.267	5.7488	6.36679	7.15273	8.18948	9.62694	11.7688	15.3444	22.7009	43.1766	677.192
1041	878			5.744															0.428558	0.337807	0.30874	0.262688	0.346553	0.318437	0.273194	0.332561	0.288747	0.288747	0.317908	0.317908	0.231353							1041	735.624	5.744	6.36078	7.14497	8.17903	9.61202	11.7456	15.3028	22.6027	42.8809	606.052
1042	879			5.73921															0.428192	0.337519	0.308476	0.262463	0.346257	0.318165	0.272961	0.332277	0.288501	0.2885	0.317637	0.317637	0.231156							1042	677.227	5.73921	6.35479	7.13723	8.16861	9.59716	11.7225	15.2615	22.5053	42.59	548.151
1043	880			5.73443															0.427827	0.337231	0.308213	0.26224	0.345961	0.317894	0.272729	0.331994	0.288255	0.288254	0.317366	0.317366	0.230959							1043	628.716	5.73443	6.34881	7.1295	8.15822	9.58234	11.6995	15.2204	22.4089	42.3036	500.13
1044	881			5.72966															0.427463	0.336944	0.307951	0.262016	0.345667	0.317623	0.272496	0.331711	0.288009	0.288009	0.317096	0.317096	0.230762							1044	587.777	5.72966	6.34284	7.1218	8.14785	9.56758	11.6766	15.1796	22.3135	42.0217	459.676
1045	882			5.72489															0.427099	0.336657	0.307688	0.261793	0.345373	0.317353	0.272264	0.331429	0.287764	0.287764	0.316826	0.316826	0.230566							1045	552.764	5.72489	6.33688	7.11411	8.13751	9.55287	11.6538	15.139	22.2188	41.7442	425.142
1046	883			5.72014															0.426736	0.336371	0.307427	0.261571	0.345079	0.317083	0.272033	0.331147	0.287519	0.287519	0.316557	0.316557	0.23037							1046	522.475	5.72014	6.33093	7.10644	8.12721	9.5382	11.6311	15.0986	22.1251	41.4709	395.326
1047	884			5.71539															0.426373	0.336085	0.307166	0.261349	0.344786	0.316814	0.271802	0.330866	0.287275	0.287275	0.316288	0.316288	0.230174							1047	496.01	5.71539	6.325	7.09879	8.11693	9.52359	11.6084	15.0585	22.0323	41.2018	369.329
1048	885			5.71065															0.426012	0.3358	0.306905	0.261127	0.344494	0.316545	0.271571	0.330586	0.287032	0.287031	0.31602	0.316019	0.229979							1048	472.685	5.71065	6.31908	7.09116	8.10668	9.50902	11.5859	15.0186	21.9403	40.9368	346.467
1049	886			5.70592															0.425651	0.335515	0.306645	0.260906	0.344202	0.316277	0.271341	0.330305	0.286788	0.286788	0.315752	0.315752	0.229784							1049	451.97	5.70592	6.31317	7.08354	8.09646	9.4945	11.5635	14.979	21.8491	40.6757	326.209
1050	887			5.7012															0.42529	0.335231	0.306386	0.260685	0.34391	0.316009	0.271112	0.330026	0.286545	0.286545	0.315484	0.315484	0.229589							1050	433.446	5.7012	6.30727	7.07595	8.08627	9.48003	11.5412	14.9396	21.7588	40.4185	308.137
1051	888			5.69649															0.424931	0.334948	0.306127	0.260464	0.343619	0.315742	0.270882	0.329747	0.286303	0.286303	0.315218	0.315218	0.229395							1051	416.78	5.69649	6.30139	7.06837	8.0761	9.46561	11.519	14.9004	21.6692	40.1651	291.918
1052	889			5.69179															0.424572	0.334665	0.305868	0.260244	0.343329	0.315475	0.270653	0.329468	0.286061	0.286061	0.314951	0.314951	0.229201							1052	401.703	5.69179	6.29551	7.06081	8.06597	9.45124	11.4968	14.8614	21.5805	39.9154	277.283
1053	890			5.68709															0.424213	0.334382	0.30561	0.260025	0.343039	0.315209	0.270425	0.32919	0.28582	0.28582	0.314686	0.314685	0.229008							1053	387.995	5.68709	6.28965	7.05326	8.05586	9.43692	11.4748	14.8227	21.4926	39.6693	264.013
1054	891			5.6824															0.423856	0.3341	0.305352	0.259805	0.34275	0.314943	0.270197	0.328912	0.285579	0.285579	0.31442	0.31442	0.228815							1054	375.475	5.6824	6.2838	7.04574	8.04578	9.42264	11.4529	14.7841	21.4055	39.4268	251.926
1055	892			5.67773															0.423499	0.333819	0.305095	0.259586	0.342461	0.314678	0.269969	0.328635	0.285338	0.285338	0.314155	0.314155	0.228622							1055	363.993	5.67773	6.27797	7.03823	8.03572	9.40841	11.431	14.7458	21.3191	39.1876	240.872
1056	893			5.67306															0.423142	0.333538	0.304838	0.259368	0.342173	0.314413	0.269742	0.328359	0.285098	0.285098	0.313891	0.313891	0.22843							1056	353.423	5.67306	6.27214	7.03074	8.0257	9.39423	11.4093	14.7078	21.2335	38.9519	230.725
1057	894			5.6684															0.422787	0.333258	0.304582	0.25915	0.341886	0.314149	0.269515	0.328083	0.284859	0.284858	0.313627	0.313627	0.228238							1057	343.658	5.6684	6.26633	7.02327	8.0157	9.3801	11.3876	14.6699	21.1487	38.7195	221.379
1058	895			5.66374															0.422432	0.332978	0.304326	0.258932	0.341599	0.313885	0.269289	0.327807	0.284619	0.284619	0.313364	0.313364	0.228046							1058	334.608	5.66374	6.26053	7.01581	8.00573	9.36601	11.366	14.6322	21.0646	38.4903	212.743
1059	896			5.6591															0.422077	0.332699	0.304071	0.258715	0.341312	0.313622	0.269063	0.327532	0.284381	0.28438	0.313101	0.313101	0.227855							1059	326.194	5.6591	6.25474	7.00837	7.99579	9.35197	11.3445	14.5948	20.9812	38.2642	204.74
1060	897			5.65446															0.421723	0.33242	0.303816	0.258498	0.341026	0.313359	0.268838	0.327258	0.284142	0.284142	0.312839	0.312838	0.227664							1060	318.351	5.65446	6.24896	7.00095	7.98587	9.33797	11.3231	14.5576	20.8986	38.0413	197.303
1061	898			5.64983															0.42137	0.332141	0.303562	0.258282	0.34074	0.313096	0.268613	0.326984	0.283904	0.283904	0.312577	0.312577	0.227473							1061	311.022	5.64983	6.24319	6.99355	7.97598	9.32402	11.3018	14.5205	20.8167	37.8213	190.375
1062	899			5.64522															0.421018	0.331864	0.303308	0.258066	0.340455	0.312835	0.268388	0.32671	0.283667	0.283667	0.312315	0.312315	0.227283							1062	304.154	5.64522	6.23744	6.98616	7.96612	9.31012	11.2806	14.4837	20.7354	37.6044	183.905
1063	900			5.6406															0.420666	0.331586	0.303054	0.25785	0.340171	0.312573	0.268164	0.326437	0.28343	0.28343	0.312054	0.312054	0.227093							1063	297.706	5.6406	6.2317	6.9788	7.95628	9.29626	11.2594	14.4471	20.6549	37.3903	177.85
1064	901			5.636															0.420315	0.33131	0.302801	0.257635	0.339887	0.312312	0.26794	0.326165	0.283193	0.283193	0.311794	0.311794	0.226904							1064	291.638	5.636	6.22597	6.97144	7.94647	9.28245	11.2384	14.4107	20.5751	37.1791	172.172
1065	902			5.63141															0.419965	0.331033	0.302549	0.25742	0.339604	0.312052	0.267716	0.325893	0.282957	0.282957	0.311534	0.311534	0.226714							1065	285.917	5.63141	6.22025	6.96411	7.93669	9.26868	11.2174	14.3745	20.4959	36.9706	166.837
1066	903			5.62682															0.419615	0.330758	0.302297	0.257206	0.339321	0.311792	0.267493	0.325621	0.282721	0.282721	0.311274	0.311274	0.226526							1066	277.927	5.62682	6.21454	6.95679	7.92694	9.25496	11.1966	14.3385	20.4174	36.7649	159.229
1067	904			5.62224															0.419265	0.330482	0.302045	0.256992	0.339038	0.311532	0.267271	0.32535	0.282486	0.282486	0.311015	0.311015	0.226337							1067	271.458	5.62224	6.20884	6.94949	7.91721	9.24128	11.1758	14.3027	20.3396	36.5618	153.139
1068	905			5.61767															0.418917	0.330208	0.301794	0.256778	0.338756	0.311273	0.267049	0.32508	0.282251	0.282251	0.310757	0.310757	0.226149							1068	265.513	5.61767	6.20316	6.94221	7.9075	9.22765	11.1551	14.2671	20.2624	36.3614	147.569
1069	906			5.61311															0.418569	0.329933	0.301544	0.256565	0.338475	0.311015	0.266827	0.32481	0.282017	0.282017	0.310499	0.310498	0.225961							1069	260.025	5.61311	6.19748	6.93494	7.89783	9.21406	11.1344	14.2316	20.1858	36.1635	142.452
1070	907			5.60856															0.418222	0.32966	0.301293	0.256352	0.338194	0.310757	0.266605	0.324541	0.281783	0.281783	0.310241	0.310241	0.225774							1070	254.938	5.60856	6.19182	6.92769	7.88818	9.20051	11.1139	14.1964	20.1099	35.9681	137.733
1071	908			5.60401															0.417875	0.329386	0.301044	0.25614	0.337914	0.310499	0.266385	0.324272	0.281549	0.281549	0.309984	0.309984	0.225586							1071	250.206	5.60401	6.18617	6.92045	7.87855	9.18701	11.0934	14.1614	20.0346	35.7752	133.365
1072	909			5.59948															0.417529	0.329114	0.300794	0.255927	0.337634	0.310242	0.266164	0.324003	0.281316	0.281316	0.309727	0.309727	0.2254							1072	245.789	5.59948	6.18053	6.91324	7.86895	9.17355	11.0731	14.1265	19.9599	35.5847	129.309
1073	910			5.59495															0.417184	0.328841	0.300545	0.255716	0.337355	0.309986	0.265944	0.323735	0.281084	0.281083	0.309471	0.309471	0.225213							1073	241.654	5.59495	6.1749	6.90604	7.85938	9.16014	11.0528	14.0919	19.8859	35.3965	125.531
1074	911			5.59042															0.416839	0.32857	0.300297	0.255504	0.337076	0.309729	0.265724	0.323467	0.280851	0.280851	0.309215	0.309215	0.225027							1074	237.771	5.59042	6.16929	6.89885	7.84983	9.14677	11.0326	14.0574	19.8124	35.2107	122.003
1075	912			5.58591															0.416495	0.328298	0.300049	0.255293	0.336798	0.309474	0.265505	0.3232	0.280619	0.280619	0.30896	0.30896	0.224841							1075	234.115	5.58591	6.16368	6.89168	7.84031	9.13344	11.0124	14.0231	19.7395	35.0272	118.698
1076	913			5.58141															0.416151	0.328028	0.299802	0.255083	0.33652	0.309218	0.265286	0.322934	0.280388	0.280388	0.308705	0.308705	0.224656							1076	230.666	5.58141	6.15809	6.88453	7.83081	9.12015	10.9924	13.989	19.6672	34.8458	115.597
1077	914			5.57691															0.415808	0.327757	0.299555	0.254873	0.336243	0.308964	0.265067	0.322668	0.280157	0.280157	0.308451	0.308451	0.224471							1077	227.403	5.57691	6.1525	6.8774	7.82134	9.10691	10.9724	13.9551	19.5955	34.6667	112.679
1078	915			5.57242															0.415466	0.327487	0.299308	0.254663	0.335966	0.308709	0.264849	0.322402	0.279926	0.279926	0.308197	0.308197	0.224286							1078	224.311	5.57242	6.14693	6.87028	7.81189	9.09371	10.9525	13.9214	19.5244	34.4897	109.928
1079	916			5.56794															0.415124	0.327218	0.299062	0.254453	0.33569	0.308455	0.264631	0.322137	0.279696	0.279696	0.307943	0.307943	0.224102							1079	221.374	5.56794	6.14137	6.86318	7.80247	9.08055	10.9327	13.8878	19.4539	34.3148	107.33
1080	917			5.56347															0.414783	0.326949	0.298816	0.254244	0.335414	0.308202	0.264414	0.321872	0.279466	0.279466	0.30769	0.30769	0.223917							1080	218.58	5.56347	6.13582	6.85609	7.79308	9.06743	10.913	13.8544	19.3839	34.142	104.871
1081	918			5.559															0.414443	0.326681	0.298571	0.254036	0.335139	0.307949	0.264197	0.321608	0.279237	0.279237	0.307438	0.307438	0.223734							1081	215.918	5.559	6.13028	6.84902	7.7837	9.05435	10.8933	13.8212	19.3144	33.9712	102.541
1082	919			5.55454															0.414103	0.326413	0.298326	0.253828	0.334864	0.307697	0.26398	0.321345	0.279008	0.279008	0.307186	0.307186	0.22355							1082	213.376	5.55454	6.12476	6.84196	7.77436	9.04132	10.8738	13.7882	19.2455	33.8024	100.329
1083	920			5.55009															0.413764	0.326146	0.298082	0.25362	0.33459	0.307445	0.263764	0.321081	0.278779	0.278779	0.306934	0.306934	0.223367							1083	210.945	5.55009	6.11924	6.83493	7.76503	9.02832	10.8543	13.7553	19.1771	33.6356	98.2254
1084	921			5.54565															0.413425	0.325879	0.297838	0.253412	0.334316	0.307193	0.263548	0.320819	0.278551	0.278551	0.306683	0.306683	0.223184							1084	208.535	5.54565	6.11373	6.8279	7.75574	9.01537	10.8349	13.7226	19.1093	33.3875	96.2227
1085	922			5.54122															0.413087	0.325613	0.297595	0.253205	0.334042	0.306942	0.263333	0.320556	0.278324	0.278323	0.306432	0.306432	0.223002							1085	206.239	5.54122	6.10824	6.8209	7.74646	9.00246	10.8155	13.6901	19.042	33.1585	94.3132
1086	923			5.53679															0.41275	0.325347	0.297351	0.252998	0.33377	0.306691	0.263117	0.320295	0.278096	0.278096	0.306182	0.306182	0.22282							1086	204.033	5.53679	6.10275	6.81391	7.73721	8.98959	10.7962	13.6578	18.9752	32.9329	92.4904
1087	924			5.53237															0.412413	0.325081	0.297109	0.252792	0.333497	0.306441	0.262903	0.320033	0.277869	0.277869	0.305932	0.305932	0.222638							1087	201.912	5.53237	6.09728	6.80693	7.72799	8.97676	10.7771	13.6256	18.9089	32.7107	90.7481
1088	925			5.52796															0.412077	0.324816	0.296867	0.252586	0.333226	0.306191	0.262689	0.319772	0.277643	0.277643	0.305683	0.305683	0.222456							1088	199.87	5.52796	6.09182	6.79997	7.71879	8.96397	10.7579	13.5936	18.8432	32.4917	89.081
1089	926			5.52356															0.411742	0.324552	0.296625	0.25238	0.332954	0.305942	0.262475	0.319512	0.277417	0.277417	0.305434	0.305434	0.222275							1089	197.902	5.52356	6.08637	6.79303	7.70961	8.95122	10.7389	13.5617	18.7779	32.2759	87.484
1090	927			5.51916															0.411407	0.324288	0.296384	0.252175	0.332683	0.305693	0.262261	0.319252	0.277191	0.277191	0.305186	0.305185	0.222095							1090	196.004	5.51916	6.08092	6.7861	7.70046	8.93851	10.7199	13.53	18.7131	32.0633	85.9526
1091	928			5.51478															0.411072	0.324024	0.296143	0.25197	0.332413	0.305445	0.262048	0.318993	0.276966	0.276966	0.304937	0.304937	0.221914							1091	194.171	5.51478	6.07549	6.77919	7.69133	8.92584	10.701	13.4985	18.6488	31.8537	84.4827
1092	929			5.5104															0.410739	0.323761	0.295902	0.251765	0.332143	0.305197	0.261835	0.318734	0.276741	0.276741	0.30469	0.30469	0.221734							1092	192.4	5.5104	6.07007	6.77229	7.68223	8.91321	10.6822	13.4672	18.585	31.6472	83.0705
1093	930			5.50602															0.410405	0.323498	0.295662	0.251561	0.331874	0.304949	0.261623	0.318475	0.276517	0.276516	0.304443	0.304443	0.221554							1093	190.687	5.50602	6.06467	6.76541	7.67315	8.90062	10.6635	13.436	18.5217	31.4435	81.7124
1094	931			5.50166															0.410073	0.323236	0.295423	0.251357	0.331605	0.304702	0.261411	0.318217	0.276293	0.276292	0.304196	0.304196	0.221374							1094	189.028	5.50166	6.05927	6.75854	7.66409	8.88806	10.6448	13.4049	18.4589	31.2427	80.4054
1095	932			5.4973															0.409741	0.322975	0.295184	0.251154	0.331336	0.304455	0.261199	0.317959	0.276069	0.276069	0.30395	0.30395	0.221195							1095	187.421	5.4973	6.05388	6.75169	7.65506	8.87555	10.6262	13.374	18.3965	31.0447	79.1463
1096	933			5.49295															0.40941	0.322713	0.294945	0.250951	0.331068	0.304209	0.260988	0.317702	0.275846	0.275845	0.303704	0.303704	0.221016							1096	185.863	5.49295	6.0485	6.74485	7.64605	8.86307	10.6076	13.3433	18.3346	30.8495	77.9326
1097	934			5.48861															0.409079	0.322453	0.294707	0.250748	0.330801	0.303963	0.260777	0.317446	0.275623	0.275622	0.303459	0.303459	0.220838							1097	184.351	5.48861	6.04313	6.73803	7.63706	8.85064	10.5892	13.3127	18.2731	30.6569	76.7617
1098	935			5.48428															0.408749	0.322192	0.294469	0.250545	0.330534	0.303718	0.260567	0.317189	0.2754	0.2754	0.303214	0.303214	0.22066							1098	182.883	5.48428	6.03778	6.73123	7.62809	8.83824	10.5708	13.2823	18.2121	30.467	75.6312
1099	936			5.47995															0.408419	0.321933	0.294231	0.250343	0.330267	0.303473	0.260356	0.316934	0.275178	0.275178	0.302969	0.302969	0.220482							1099	181.457	5.47995	6.03243	6.72444	7.61915	8.82588	10.5525	13.252	18.1515	30.2796	74.5391
1100	937			5.47563															0.40809	0.321673	0.293994	0.250142	0.330001	0.303229	0.260147	0.316678	0.274957	0.274956	0.302725	0.302725	0.220304							1100	180.07	5.47563	6.0271	6.71766	7.61024	8.81356	10.5342	13.2219	18.0914	30.0948	73.4833
1101	938			5.47132															0.407762	0.321414	0.293758	0.24994	0.329736	0.302984	0.259937	0.316423	0.274735	0.274735	0.302481	0.302481	0.220127							1101	178.721	5.47132	6.02177	6.7109	7.60134	8.80127	10.516	13.192	18.0317	29.9124	72.4619
1102	939			5.46701															0.407434	0.321156	0.293521	0.249739	0.329471	0.302741	0.259728	0.316169	0.274514	0.274514	0.302238	0.302238	0.21995							1102	177.407	5.46701	6.01646	6.70416	7.59247	8.78903	10.4979	13.1621	17.9725	29.7324	71.4732
1103	940			5.46272															0.407106	0.320898	0.293286	0.249539	0.329206	0.302498	0.25952	0.315915	0.274294	0.274294	0.301995	0.301995	0.219773							1103	176.128	5.46272	6.01115	6.69743	7.58362	8.77682	10.4799	13.1325	17.9137	29.5548	70.5156
1104	941			5.45843															0.40678	0.32064	0.29305	0.249338	0.328942	0.302255	0.259311	0.315661	0.274074	0.274073	0.301753	0.301753	0.219597							1104	174.882	5.45843	6.00586	6.69071	7.57479	8.76465	10.4619	13.103	17.8553	29.3795	69.5876
1105	942			5.45415															0.406454	0.320383	0.292815	0.249139	0.328678	0.302013	0.259104	0.315408	0.273854	0.273854	0.301511	0.301511	0.219421							1105	173.666	5.45415	6.00057	6.68401	7.56599	8.75251	10.444	13.0736	17.7973	29.2065	68.6878
1106	943			5.44987															0.406128	0.320127	0.292581	0.248939	0.328415	0.301771	0.258896	0.315156	0.273635	0.273634	0.30127	0.30127	0.219245							1106	172.481	5.44987	5.9953	6.67732	7.55721	8.74041	10.4261	13.0443	17.7397	29.0357	67.8148
1107	944			5.4456															0.405803	0.319871	0.292347	0.24874	0.328152	0.301529	0.258689	0.314904	0.273416	0.273415	0.301029	0.301029	0.219069							1107	171.324	5.4456	5.99004	6.67065	7.54845	8.72835	10.4084	13.0153	17.6825	28.8671	66.9674
1108	945			5.44134															0.405479	0.319615	0.292113	0.248541	0.32789	0.301288	0.258482	0.314652	0.273197	0.273197	0.300788	0.300788	0.218894							1108	170.194	5.44134	5.98478	6.664	7.53971	8.71633	10.3907	12.9863	17.6258	28.7006	66.1444
1109	946			5.43709															0.405155	0.31936	0.29188	0.248342	0.327628	0.301048	0.258276	0.314401	0.272979	0.272979	0.300548	0.300548	0.218719							1109	169.09	5.43709	5.97954	6.65735	7.531	8.70434	10.373	12.9575	17.5694	28.5363	65.3448
1110	947			5.43285															0.404831	0.319105	0.291647	0.248144	0.327366	0.300807	0.25807	0.31415	0.272761	0.272761	0.300308	0.300308	0.218545							1110	168.012	5.43285	5.97431	6.65073	7.52231	8.69239	10.3554	12.9288	17.5134	28.374	64.5675
1111	948			5.42861															0.404509	0.31885	0.291414	0.247947	0.327105	0.300568	0.257864	0.313899	0.272544	0.272543	0.300069	0.300068	0.218371							1111	166.957	5.42861	5.96908	6.64411	7.51364	8.68047	10.3379	12.9003	17.4579	28.2137	63.8116
1112	949			5.42438															0.404187	0.318597	0.291182	0.247749	0.326845	0.300328	0.257658	0.313649	0.272327	0.272326	0.29983	0.299829	0.218197							1112	165.926	5.42438	5.96387	6.63752	7.50499	8.66859	10.3205	12.8719	17.4027	28.0554	63.0761
1113	950			5.42015															0.403865	0.318343	0.290951	0.247552	0.326585	0.300089	0.257454	0.3134	0.27211	0.27211	0.299591	0.299591	0.218023							1113	164.917	5.42015	5.95867	6.63093	7.49636	8.65675	10.3031	12.8437	17.3479	27.899	62.3603
1114	951			5.41594															0.403544	0.31809	0.290719	0.247355	0.326325	0.299851	0.257249	0.313151	0.271894	0.271893	0.299353	0.299353	0.21785							1114	163.929	5.41594	5.95347	6.62436	7.48776	8.64494	10.2858	12.8156	17.2935	27.7445	61.6632
1115	952			5.41173															0.403224	0.317837	0.290488	0.247159	0.326066	0.299613	0.257045	0.312902	0.271678	0.271677	0.299115	0.299115	0.217677							1115	162.962	5.41173	5.94829	6.61781	7.47917	8.63316	10.2685	12.7876	17.2394	27.5919	60.9841
1116	953			5.40753															0.402904	0.317585	0.290258	0.246963	0.325807	0.299375	0.256841	0.312654	0.271462	0.271462	0.298878	0.298878	0.217504							1116	162.014	5.40753	5.94312	6.61126	7.47061	8.62143	10.2513	12.7597	17.1857	27.4412	60.3223
1117	954			5.40333															0.402584	0.317334	0.290028	0.246767	0.325549	0.299138	0.256637	0.312406	0.271247	0.271247	0.298641	0.298641	0.217332							1117	161.086	5.40333	5.93795	6.60474	7.46207	8.60972	10.2342	12.732	17.1324	27.2922	59.6771
1118	955			5.39915															0.402266	0.317082	0.289798	0.246572	0.325291	0.298901	0.256434	0.312159	0.271032	0.271032	0.298405	0.298404	0.21716							1118	160.176	5.39915	5.9328	6.59822	7.45355	8.59805	10.2172	12.7045	17.0794	27.145	59.0479
1119	956			5.39497															0.401947	0.316831	0.289569	0.246377	0.325034	0.298664	0.256231	0.311912	0.270818	0.270818	0.298169	0.298168	0.216988							1119	159.283	5.39497	5.92766	6.59173	7.44506	8.58642	10.2002	12.677	17.0269	26.9996	58.434
1120	957			5.39079															0.40163	0.316581	0.28934	0.246182	0.324777	0.298428	0.256029	0.311665	0.270604	0.270604	0.297933	0.297933	0.216817							1120	158.408	5.39079	5.92252	6.58524	7.43658	8.57482	10.1832	12.6497	16.9746	26.8558	57.8349
1121	958			5.38663															0.401313	0.316331	0.289112	0.245987	0.324521	0.298193	0.255826	0.311419	0.27039	0.27039	0.297698	0.297698	0.216645							1121	157.55	5.38663	5.9174	6.57877	7.42813	8.56326	10.1663	12.6225	16.9227	26.7138	57.2501
1122	959			5.38247															0.400996	0.316082	0.288884	0.245793	0.324265	0.297957	0.255625	0.311173	0.270177	0.270177	0.297463	0.297463	0.216474							1122	156.707	5.38247	5.91229	6.57231	7.41969	8.55173	10.1495	12.5954	16.8712	26.5733	56.6789
1123	960			5.37831															0.40068	0.315833	0.288656	0.2456	0.324009	0.297723	0.255423	0.310928	0.269964	0.269964	0.297228	0.297228	0.216304							1123	155.88	5.37831	5.90718	6.56587	7.41128	8.54023	10.1328	12.5685	16.82	26.4345	56.1209
1124	961			5.37417															0.400365	0.315584	0.288429	0.245406	0.323754	0.297488	0.255222	0.310683	0.269751	0.269751	0.296994	0.296994	0.216134							1124	155.067	5.37417	5.90209	6.55944	7.40289	8.52877	10.1161	12.5417	16.7691	26.2973	55.5757
1125	962			5.37003															0.40005	0.315336	0.288202	0.245213	0.323499	0.297254	0.255021	0.310439	0.269539	0.269539	0.296761	0.296761	0.215964							1125	154.269	5.37003	5.897	6.55303	7.39452	8.51734	10.0994	12.515	16.7186	26.1616	55.0427
1126	963			5.3659															0.399735	0.315088	0.287975	0.245021	0.323245	0.297021	0.254821	0.310195	0.269327	0.269327	0.296528	0.296527	0.215794							1126	153.485	5.3659	5.89193	6.54663	7.38617	8.50595	10.0829	12.4885	16.6684	26.0275	54.5215
1127	964			5.36178															0.399421	0.31484	0.287749	0.244828	0.322991	0.296787	0.254621	0.309952	0.269116	0.269116	0.296295	0.296295	0.215624							1127	152.715	5.36178	5.88686	6.54024	7.37784	8.49459	10.0664	12.462	16.6186	25.8948	54.0118
1128	965			5.35766															0.399108	0.314593	0.287524	0.244636	0.322738	0.296555	0.254421	0.309708	0.268905	0.268905	0.296062	0.296062	0.215455							1128	151.958	5.35766	5.8818	6.53387	7.36953	8.48326	10.0499	12.4357	16.5691	25.7637	53.5132
1129	966			5.35355															0.398795	0.314347	0.287298	0.244445	0.322485	0.296322	0.254222	0.309466	0.268694	0.268694	0.29583	0.29583	0.215286							1129	151.213	5.35355	5.87676	6.52751	7.36124	8.47196	10.0335	12.4095	16.5198	25.634	53.0252
1130	967			5.34945															0.398483	0.314101	0.287073	0.244253	0.322233	0.29609	0.254023	0.309223	0.268484	0.268484	0.295599	0.295599	0.215118							1130	150.481	5.34945	5.87172	6.52116	7.35298	8.4607	10.0172	12.3835	16.471	25.5057	52.5475
1131	968			5.34535															0.398172	0.313855	0.286849	0.244062	0.321981	0.295859	0.253824	0.308982	0.268274	0.268274	0.295368	0.295367	0.21495							1131	149.761	5.34535	5.86669	6.51483	7.34473	8.44947	10.0009	12.3575	16.4224	25.3788	52.0798
1132	969			5.34126															0.39786	0.31361	0.286625	0.243871	0.321729	0.295628	0.253626	0.30874	0.268064	0.268064	0.295137	0.295137	0.214782							1132	149.052	5.34126	5.86167	6.50851	7.3365	8.43828	9.98467	12.3317	16.3742	25.2533	51.6218
1133	970			5.33718															0.39755	0.313365	0.286401	0.243681	0.321478	0.295397	0.253428	0.308499	0.267855	0.267855	0.294906	0.294906	0.214614							1133	148.354	5.33718	5.85666	6.5022	7.3283	8.42711	9.96851	12.306	16.3262	25.1292	51.1731
1134	971			5.3331															0.39724	0.313121	0.286178	0.243491	0.321227	0.295166	0.25323	0.308259	0.267646	0.267646	0.294676	0.294676	0.214447							1134	147.668	5.3331	5.85166	6.49591	7.32011	8.41598	9.9524	12.2804	16.2786	25.0064	50.7335
1135	972			5.32903															0.39693	0.312877	0.285955	0.243301	0.320977	0.294936	0.253033	0.308018	0.267437	0.267437	0.294447	0.294447	0.21428							1135	146.992	5.32903	5.84667	6.48963	7.31194	8.40489	9.93635	12.2549	16.2312	24.8849	50.3026
1136	973			5.32497															0.396621	0.312633	0.285732	0.243112	0.320727	0.294707	0.252836	0.307779	0.267229	0.267229	0.294217	0.294217	0.214113							1136	146.327	5.32497	5.84169	6.48336	7.3038	8.39382	9.92036	12.2296	16.1842	24.7647	49.8802
1137	974			5.32092															0.396313	0.31239	0.28551	0.242923	0.320478	0.294478	0.252639	0.307539	0.267021	0.267021	0.293989	0.293989	0.213946							1137	145.671	5.32092	5.83672	6.47711	7.29567	8.38278	9.90443	12.2043	16.1375	24.6458	49.466
1138	975			5.31687															0.396005	0.312147	0.285288	0.242734	0.320229	0.294249	0.252443	0.3073	0.266814	0.266814	0.29376	0.29376	0.21378							1138	145.026	5.31687	5.83176	6.47087	7.28757	8.37178	9.88855	12.1792	16.0911	24.5281	49.0599
1139	976			5.31283															0.395697	0.311905	0.285066	0.242546	0.31998	0.29402	0.252247	0.307062	0.266607	0.266607	0.293532	0.293532	0.213614							1139	144.39	5.31283	5.82681	6.46465	7.27948	8.36081	9.87273	12.1542	16.0449	24.4117	48.6614
1140	977			5.30879															0.39539	0.311663	0.284845	0.242357	0.319732	0.293792	0.252051	0.306823	0.2664	0.2664	0.293305	0.293304	0.213448							1140	143.763	5.30879	5.82186	6.45843	7.27141	8.34987	9.85696	12.1293	15.9991	24.2964	48.2705
1141	978			5.30476															0.395084	0.311422	0.284625	0.24217	0.319484	0.293565	0.251856	0.306586	0.266194	0.266193	0.293077	0.293077	0.213283							1141	143.145	5.30476	5.81693	6.45223	7.26337	8.33897	9.84125	12.1045	15.9535	24.1824	47.8869
1142	979			5.30074															0.394778	0.31118	0.284404	0.241982	0.319237	0.293337	0.251661	0.306348	0.265988	0.265987	0.29285	0.29285	0.213118							1142	142.536	5.30074	5.812	6.44605	7.25534	8.32809	9.8256	12.0798	15.9082	24.0695	47.5103
1143	980			5.29673															0.394473	0.31094	0.284184	0.241795	0.31899	0.29311	0.251466	0.306111	0.265782	0.265782	0.292624	0.292624	0.212953							1143	141.935	5.29673	5.80709	6.43987	7.24733	8.31724	9.80999	12.0552	15.8632	23.9578	47.1406
1144	981			5.29272															0.394168	0.3107	0.283965	0.241608	0.318743	0.292884	0.251272	0.305875	0.265576	0.265576	0.292398	0.292398	0.212788							1144	141.343	5.29272	5.80218	6.43371	7.23934	8.30643	9.79445	12.0308	15.8185	23.8472	46.7777
1145	982			5.28872															0.393864	0.31046	0.283746	0.241422	0.318497	0.292658	0.251078	0.305639	0.265371	0.265371	0.292172	0.292172	0.212624							1145	140.759	5.28872	5.79728	6.42756	7.23137	8.29565	9.77895	12.0064	15.7741	23.7378	46.4212
1146	983			5.28473															0.39356	0.31022	0.283527	0.241235	0.318252	0.292432	0.250884	0.305403	0.265167	0.265167	0.291947	0.291947	0.21246							1146	140.183	5.28473	5.79239	6.42143	7.22342	8.28489	9.76352	11.9822	15.7299	23.6294	46.071
1147	984			5.28074															0.393257	0.309981	0.283308	0.24105	0.318006	0.292207	0.250691	0.305168	0.264962	0.264962	0.291722	0.291722	0.212296							1147	139.614	5.28074	5.78751	6.41531	7.21549	8.27417	9.74813	11.958	15.686	23.5221	45.7269
1148	985			5.27676															0.392954	0.309743	0.28309	0.240864	0.317762	0.291982	0.250498	0.304933	0.264758	0.264758	0.291497	0.291497	0.212133							1148	139.054	5.27676	5.78264	6.4092	7.20758	8.26348	9.7328	11.934	15.6424	23.4159	45.3888
1149	986			5.27278															0.392652	0.309504	0.282872	0.240679	0.317517	0.291757	0.250305	0.304698	0.264555	0.264555	0.291273	0.291273	0.21197							1149	138.5	5.27278	5.77778	6.4031	7.19969	8.25282	9.71752	11.9101	15.5991	23.3107	45.0566
1150	987			5.26881															0.39235	0.309266	0.282655	0.240494	0.317273	0.291533	0.250113	0.304464	0.264352	0.264351	0.291049	0.291049	0.211807							1150	137.954	5.26881	5.77293	6.39702	7.19182	8.24219	9.70229	11.8863	15.556	23.2066	44.7299
1151	988			5.26485															0.392049	0.309029	0.282438	0.240309	0.31703	0.291309	0.249921	0.30423	0.264149	0.264148	0.290826	0.290826	0.211644						Well 11	1151	1394.79	5.26485	5.76809	6.39095	7.18396	8.23159	9.68712	11.8626	15.5131	23.1035	44.4088
1152	989			5.2609															0.391748	0.308792	0.282221	0.240125	0.316786	0.291086	0.249729	0.303997	0.263946	0.263946	0.290603	0.290603	0.211482							1152	1174.73	5.2609	5.76325	6.38489	7.17613	8.22102	9.672	11.839	15.4706	23.0014	44.0931
1153	990			5.25695															0.391448	0.308555	0.282005	0.239941	0.316544	0.290863	0.249538	0.303764	0.263744	0.263743	0.29038	0.29038	0.21132							1153	1018.74	5.25695	5.75843	6.37885	7.16831	8.21048	9.65693	11.8155	15.4282	22.9002	43.7825
1154	991			5.25301															0.391148	0.308319	0.281789	0.239757	0.316301	0.29064	0.249347	0.303532	0.263542	0.263542	0.290158	0.290158	0.211158							1154	902.472	5.25301	5.75361	6.37281	7.16051	8.19997	9.64191	11.7921	15.3862	22.8001	43.4771
1155	992			5.24907															0.390849	0.308083	0.281574	0.239574	0.316059	0.290418	0.249156	0.303299	0.26334	0.26334	0.289936	0.289936	0.210997							1155	812.516	5.24907	5.7488	6.36679	7.15273	8.18948	9.62694	11.7688	15.3444	22.7009	43.1766
1156	993			5.24514															0.39055	0.307848	0.281358	0.239391	0.315818	0.290196	0.248966	0.303068	0.263139	0.263139	0.289714	0.289714	0.210835							1156	740.869	5.24514	5.744	6.36078	7.14497	8.17903	9.61202	11.7456	15.3028	22.6027	42.8809
1157	994			5.24122															0.390252	0.307613	0.281144	0.239208	0.315577	0.289974	0.248776	0.302836	0.262938	0.262938	0.289493	0.289493	0.210674							1157	682.468	5.24122	5.73921	6.35479	7.13723	8.16861	9.59716	11.7225	15.2615	22.5053	42.59
1158	995			5.2373															0.389955	0.307378	0.280929	0.239025	0.315336	0.289753	0.248586	0.302605	0.262738	0.262737	0.289272	0.289272	0.210514							1158	633.953	5.2373	5.73443	6.34881	7.1295	8.15822	9.58234	11.6995	15.2204	22.4089	42.3036
1159	996			5.23339															0.389657	0.307144	0.280715	0.238843	0.315096	0.289532	0.248396	0.302375	0.262537	0.262537	0.289052	0.289052	0.210353							1159	593.01	5.23339	5.72966	6.34284	7.1218	8.14785	9.56758	11.6766	15.1796	22.3135	42.0217
1160	997			5.22949															0.389361	0.30691	0.280501	0.238661	0.314856	0.289312	0.248207	0.302144	0.262337	0.262337	0.288832	0.288831	0.210193							1160	557.994	5.22949	5.72489	6.33688	7.11411	8.13751	9.55287	11.6538	15.139	22.2188	41.7442
1161	998			5.22559															0.389065	0.306677	0.280288	0.23848	0.314616	0.289092	0.248019	0.301914	0.262138	0.262138	0.288612	0.288612	0.210033							1161	527.7	5.22559	5.72014	6.33093	7.10644	8.12721	9.5382	11.6311	15.0986	22.1251	41.4709
1162	999			5.2217															0.388769	0.306444	0.280075	0.238299	0.314377	0.288872	0.24783	0.301685	0.261939	0.261938	0.288392	0.288392	0.209874							1162	501.232	5.2217	5.71539	6.325	7.09879	8.11693	9.52359	11.6084	15.0585	22.0323	41.2018
1163	1000			5.21782															0.388474	0.306211	0.279862	0.238118	0.314139	0.288653	0.247642	0.301456	0.26174	0.261739	0.288174	0.288173	0.209714							1163	477.903	5.21782	5.71065	6.31908	7.09116	8.10668	9.50902	11.5859	15.0186	21.9403	40.9368
1164	1001			5.21394															0.388179	0.305979	0.27965	0.237937	0.3139	0.288434	0.247454	0.301227	0.261541	0.261541	0.287955	0.287955	0.209555							1164	457.184	5.21394	5.70592	6.31317	7.08354	8.09646	9.4945	11.5635	14.979	21.8491	40.6757
1165	1002			5.21007															0.387885	0.305747	0.279438	0.237757	0.313662	0.288215	0.247266	0.300999	0.261343	0.261343	0.287737	0.287737	0.209396							1165	438.656	5.21007	5.7012	6.30727	7.07595	8.08627	9.48003	11.5412	14.9396	21.7588	40.4185
1166	1003			5.2062															0.387591	0.305515	0.279226	0.237577	0.313425	0.287997	0.247079	0.300771	0.261145	0.261145	0.287519	0.287519	0.209238							1166	421.986	5.2062	5.69649	6.30139	7.06837	8.0761	9.46561	11.519	14.9004	21.6692	40.1651
1167	1004			5.20235															0.387298	0.305284	0.279015	0.237397	0.313188	0.287779	0.246892	0.300543	0.260947	0.260947	0.287301	0.287301	0.209079							1167	406.905	5.20235	5.69179	6.29551	7.06081	8.06597	9.45124	11.4968	14.8614	21.5805	39.9154
1168	1005			5.19849															0.387005	0.305053	0.278804	0.237217	0.312951	0.287561	0.246706	0.300316	0.26075	0.26075	0.287084	0.287084	0.208921							1168	393.193	5.19849	5.68709	6.28965	7.05326	8.05586	9.43692	11.4748	14.8227	21.4926	39.6693
1169	1006			5.19465															0.386713	0.304823	0.278594	0.237038	0.312715	0.287344	0.246519	0.30009	0.260553	0.260553	0.286867	0.286867	0.208764							1169	380.67	5.19465	5.6824	6.2838	7.04574	8.04578	9.42264	11.4529	14.7841	21.4055	39.4268
1170	1007			5.19081															0.386421	0.304593	0.278384	0.236859	0.312479	0.287128	0.246333	0.299863	0.260357	0.260356	0.286651	0.286651	0.208606							1170	369.184	5.19081	5.67773	6.27797	7.03823	8.03572	9.40841	11.431	14.7458	21.3191	39.1876
1171	1008			5.18697															0.38613	0.304363	0.278174	0.236681	0.312243	0.286911	0.246148	0.299637	0.26016	0.26016	0.286435	0.286435	0.208449							1171	358.61	5.18697	5.67306	6.27214	7.03074	8.0257	9.39423	11.4093	14.7078	21.2335	38.9519
1172	1009			5.18315															0.385839	0.304134	0.277964	0.236503	0.312008	0.286695	0.245962	0.299411	0.259965	0.259964	0.286219	0.286219	0.208292							1172	348.841	5.18315	5.6684	6.26633	7.02327	8.0157	9.3801	11.3876	14.6699	21.1487	38.7195
1173	1010			5.17932															0.385549	0.303905	0.277755	0.236325	0.311773	0.286479	0.245777	0.299186	0.259769	0.259769	0.286004	0.286004	0.208135							1173	339.787	5.17932	5.66374	6.26053	7.01581	8.00573	9.36601	11.366	14.6322	21.0646	38.4903
1174	1011			5.17551															0.385259	0.303677	0.277546	0.236147	0.311539	0.286264	0.245592	0.298961	0.259574	0.259573	0.285789	0.285789	0.207979							1174	331.37	5.17551	5.6591	6.25474	7.00837	7.99579	9.35197	11.3445	14.5948	20.9812	38.2642
1175	1012			5.1717															0.384969	0.303449	0.277338	0.23597	0.311305	0.286049	0.245408	0.298737	0.259379	0.259378	0.285574	0.285574	0.207823							1175	323.523	5.1717	5.65446	6.24896	7.00095	7.98587	9.33797	11.3231	14.5576	20.8986	38.0413
1176	1013			5.1679															0.38468	0.303221	0.27713	0.235793	0.311071	0.285834	0.245224	0.298512	0.259184	0.259184	0.28536	0.28536	0.207667							1176	316.189	5.1679	5.64983	6.24319	6.99355	7.97598	9.32402	11.3018	14.5205	20.8167	37.8213
1177	1014			5.1641															0.384392	0.302994	0.276922	0.235616	0.310838	0.28562	0.24504	0.298289	0.25899	0.258989	0.285146	0.285146	0.207511							1177	309.318	5.1641	5.64522	6.23744	6.98616	7.96612	9.31012	11.2806	14.4837	20.7354	37.6044
1178	1015			5.16031															0.384104	0.302767	0.276714	0.235439	0.310605	0.285406	0.244856	0.298065	0.258796	0.258795	0.284932	0.284932	0.207355							1178	302.866	5.16031	5.6406	6.2317	6.9788	7.95628	9.29626	11.2594	14.4471	20.6549	37.3903
1179	1016			5.15653															0.383817	0.30254	0.276507	0.235263	0.310373	0.285192	0.244673	0.297842	0.258602	0.258602	0.284719	0.284719	0.2072							1179	296.795	5.15653	5.636	6.22597	6.97144	7.94647	9.28245	11.2384	14.4107	20.5751	37.1791
1180	1017			5.15275															0.38353	0.302314	0.276301	0.235087	0.310141	0.284979	0.24449	0.297619	0.258409	0.258408	0.284506	0.284506	0.207045							1180	291.069	5.15275	5.63141	6.22025	6.96411	7.93669	9.26868	11.2174	14.3745	20.4959	36.9706
1181	1018			5.14898															0.383243	0.302088	0.276094	0.234912	0.309909	0.284766	0.244308	0.297397	0.258216	0.258215	0.284294	0.284293	0.206891							1181	283.076	5.14898	5.62682	6.21454	6.95679	7.92694	9.25496	11.1966	14.3385	20.4174	36.7649
1182	1019			5.14521															0.382957	0.301863	0.275888	0.234736	0.309678	0.284554	0.244125	0.297175	0.258023	0.258023	0.284081	0.284081	0.206736							1182	276.603	5.14521	5.62224	6.20884	6.94949	7.91721	9.24128	11.1758	14.3027	20.3396	36.5618
1183	1020			5.14145															0.382672	0.301637	0.275682	0.234561	0.309447	0.284342	0.243943	0.296954	0.25783	0.25783	0.283869	0.283869	0.206582							1183	270.654	5.14145	5.61767	6.20316	6.94221	7.9075	9.22765	11.1551	14.2671	20.2624	36.3614
1184	1021			5.1377															0.382386	0.301413	0.275477	0.234386	0.309216	0.28413	0.243761	0.296732	0.257638	0.257638	0.283658	0.283658	0.206428							1184	265.162	5.1377	5.61311	6.19748	6.93494	7.89783	9.21406	11.1344	14.2316	20.1858	36.1635
1185	1022			5.13395															0.382102	0.301188	0.275272	0.234212	0.308986	0.283918	0.24358	0.296511	0.257447	0.257446	0.283447	0.283447	0.206275							1185	260.072	5.13395	5.60856	6.19182	6.92769	7.88818	9.20051	11.1139	14.1964	20.1099	35.9681
1186	1023			5.13021															0.381818	0.300964	0.275067	0.234038	0.308756	0.283707	0.243399	0.296291	0.257255	0.257255	0.283236	0.283236	0.206121							1186	255.336	5.13021	5.60401	6.18617	6.92045	7.87855	9.18701	11.0934	14.1614	20.0346	35.7752
1187	1024			5.12647															0.381534	0.300741	0.274863	0.233864	0.308527	0.283496	0.243218	0.296071	0.257064	0.257064	0.283026	0.283025	0.205968							1187	250.915	5.12647	5.59948	6.18053	6.91324	7.86895	9.17355	11.0731	14.1265	19.9599	35.5847
1188	1025			5.12274															0.381251	0.300517	0.274659	0.23369	0.308298	0.283286	0.243037	0.295851	0.256873	0.256873	0.282815	0.282815	0.205815							1188	246.776	5.12274	5.59495	6.1749	6.90604	7.85938	9.16014	11.0528	14.0919	19.8859	35.3965
1189	1026			5.11902															0.380968	0.300295	0.274455	0.233517	0.308069	0.283076	0.242857	0.295632	0.256683	0.256682	0.282606	0.282606	0.205662							1189	242.89	5.11902	5.59042	6.16929	6.89885	7.84983	9.14677	11.0326	14.0574	19.8124	35.2107
1190	1027			5.1153															0.380686	0.300072	0.274252	0.233344	0.307841	0.282866	0.242677	0.295412	0.256492	0.256492	0.282396	0.282396	0.20551							1190	239.231	5.1153	5.58591	6.16368	6.89168	7.84031	9.13344	11.0124	14.0231	19.7395	35.0272
1191	1028			5.11159															0.380404	0.29985	0.274049	0.233171	0.307613	0.282656	0.242497	0.295194	0.256303	0.256302	0.282187	0.282187	0.205358							1191	235.778	5.11159	5.58141	6.15809	6.88453	7.83081	9.12015	10.9924	13.989	19.6672	34.8458
1192	1029			5.10788															0.380122	0.299628	0.273846	0.232999	0.307385	0.282447	0.242318	0.294975	0.256113	0.256113	0.281978	0.281978	0.205206							1192	232.511	5.10788	5.57691	6.1525	6.8774	7.82134	9.10691	10.9724	13.9551	19.5955	34.6667
1193	1030			5.10418															0.379841	0.299407	0.273644	0.232826	0.307158	0.282239	0.242139	0.294757	0.255924	0.255923	0.28177	0.28177	0.205054							1193	229.415	5.10418	5.57242	6.14693	6.87028	7.81189	9.09371	10.9525	13.9214	19.5244	34.4897
1194	1031			5.10049															0.379561	0.299185	0.273441	0.232655	0.306931	0.28203	0.24196	0.29454	0.255735	0.255734	0.281562	0.281562	0.204903							1194	226.475	5.10049	5.56794	6.14137	6.86318	7.80247	9.08055	10.9327	13.8878	19.4539	34.3148
1195	1032			5.0968															0.379281	0.298965	0.27324	0.232483	0.306705	0.281822	0.241782	0.294322	0.255546	0.255546	0.281354	0.281354	0.204752							1195	223.677	5.0968	5.56347	6.13582	6.85609	7.79308	9.06743	10.913	13.8544	19.3839	34.142
1196	1033			5.09311															0.379001	0.298744	0.273038	0.232312	0.306479	0.281614	0.241603	0.294105	0.255358	0.255357	0.281147	0.281147	0.204601							1196	221.011	5.09311	5.559	6.13028	6.84902	7.7837	9.05435	10.8933	13.8212	19.3144	33.9712
1197	1034			5.08944															0.378722	0.298524	0.272837	0.23214	0.306253	0.281407	0.241426	0.293889	0.25517	0.255169	0.28094	0.28094	0.20445							1197	218.465	5.08944	5.55454	6.12476	6.84196	7.77436	9.04132	10.8738	13.7882	19.2455	33.8024
1198	1035			5.08577															0.378443	0.298305	0.272636	0.23197	0.306028	0.2812	0.241248	0.293673	0.254982	0.254982	0.280733	0.280733	0.2043							1198	216.031	5.08577	5.55009	6.11924	6.83493	7.76503	9.02832	10.8543	13.7553	19.1771	33.6356
1199	1036			5.0821															0.378165	0.298085	0.272436	0.231799	0.305803	0.280993	0.241071	0.293457	0.254794	0.254794	0.280527	0.280527	0.204149							1199	213.617	5.0821	5.54565	6.11373	6.8279	7.75574	9.01537	10.8349	13.7226	19.1093	33.3875
1200	1037			5.07844															0.377887	0.297866	0.272236	0.231629	0.305578	0.280787	0.240893	0.293241	0.254607	0.254607	0.280321	0.280321	0.203999							1200	211.317	5.07844	5.54122	6.10824	6.8209	7.74646	9.00246	10.8155	13.6901	19.042	33.1585
1201	1038			5.07479															0.37761	0.297648	0.272036	0.231459	0.305354	0.280581	0.240717	0.293026	0.25442	0.25442	0.280115	0.280115	0.20385							1201	209.108	5.07479	5.53679	6.10275	6.81391	7.73721	8.98959	10.7962	13.6578	18.9752	32.9329
1202	1039			5.07114															0.377333	0.29743	0.271837	0.231289	0.30513	0.280375	0.24054	0.292811	0.254234	0.254233	0.27991	0.279909	0.2037							1202	206.983	5.07114	5.53237	6.09728	6.80693	7.72799	8.97676	10.7771	13.6256	18.9089	32.7107
1203	1040			5.0675															0.377057	0.297212	0.271638	0.23112	0.304906	0.28017	0.240364	0.292597	0.254048	0.254047	0.279704	0.279704	0.203551							1203	204.937	5.0675	5.52796	6.09182	6.79997	7.71879	8.96397	10.7579	13.5936	18.8432	32.4917
1204	1041			5.06386															0.376781	0.296994	0.271439	0.230951	0.304683	0.279965	0.240188	0.292382	0.253862	0.253861	0.2795	0.2795	0.203402							1204	202.966	5.06386	5.52356	6.08637	6.79303	7.70961	8.95122	10.7389	13.5617	18.7779	32.2759
1205	1042			5.06023															0.376505	0.296777	0.27124	0.230782	0.30446	0.27976	0.240012	0.292169	0.253676	0.253676	0.279295	0.279295	0.203253							1205	201.064	5.06023	5.51916	6.08092	6.7861	7.70046	8.93851	10.7199	13.53	18.7131	32.0633
1206	1043			5.05661															0.37623	0.29656	0.271042	0.230613	0.304238	0.279555	0.239837	0.291955	0.253491	0.25349	0.279091	0.279091	0.203105							1206	199.228	5.05661	5.51478	6.07549	6.77919	7.69133	8.92584	10.701	13.4985	18.6488	31.8537
1207	1044			5.05299															0.375956	0.296344	0.270844	0.230445	0.304016	0.279351	0.239662	0.291742	0.253306	0.253305	0.278888	0.278887	0.202957							1207	197.453	5.05299	5.5104	6.07007	6.77229	7.68223	8.91321	10.6822	13.4672	18.585	31.6472
1208	1045			5.04938															0.375681	0.296128	0.270647	0.230277	0.303794	0.279148	0.239487	0.291529	0.253121	0.253121	0.278684	0.278684	0.202808							1208	195.736	5.04938	5.50602	6.06467	6.76541	7.67315	8.90062	10.6635	13.436	18.5217	31.4435
1209	1046			5.04577															0.375408	0.295912	0.270449	0.230109	0.303573	0.278944	0.239313	0.291317	0.252936	0.252936	0.278481	0.278481	0.202661							1209	194.074	5.04577	5.50166	6.05927	6.75854	7.66409	8.88806	10.6448	13.4049	18.4589	31.2427
1210	1047			5.04217															0.375134	0.295696	0.270252	0.229941	0.303352	0.278741	0.239138	0.291105	0.252752	0.252752	0.278278	0.278278	0.202513							1210	192.463	5.04217	5.4973	6.05388	6.75169	7.65506	8.87555	10.6262	13.374	18.3965	31.0447
1211	1048			5.03857															0.374861	0.295481	0.270056	0.229774	0.303131	0.278538	0.238964	0.290893	0.252568	0.252568	0.278076	0.278076	0.202366							1211	190.902	5.03857	5.49295	6.0485	6.74485	7.64605	8.86307	10.6076	13.3433	18.3346	30.8495
1212	1049			5.03498															0.374589	0.295266	0.26986	0.229607	0.302911	0.278336	0.238791	0.290681	0.252385	0.252384	0.277874	0.277874	0.202219							1212	189.386	5.03498	5.48861	6.04313	6.73803	7.63706	8.85064	10.5892	13.3127	18.2731	30.6569
1213	1050			5.03139															0.374317	0.295052	0.269664	0.22944	0.302691	0.278134	0.238617	0.29047	0.252201	0.252201	0.277672	0.277672	0.202072							1213	187.914	5.03139	5.48428	6.03778	6.73123	7.62809	8.83824	10.5708	13.2823	18.2121	30.467
1214	1051			5.02781															0.374045	0.294838	0.269468	0.229274	0.302471	0.277932	0.238444	0.29026	0.252018	0.252018	0.27747	0.27747	0.201925							1214	186.484	5.02781	5.47995	6.03243	6.72444	7.61915	8.82588	10.5525	13.252	18.1515	30.2796
1215	1052			5.02424															0.373774	0.294624	0.269273	0.229108	0.302252	0.27773	0.238271	0.290049	0.251836	0.251835	0.277269	0.277269	0.201779							1215	185.094	5.02424	5.47563	6.0271	6.71766	7.61024	8.81356	10.5342	13.2219	18.0914	30.0948
1216	1053			5.02067															0.373503	0.294411	0.269078	0.228942	0.302033	0.277529	0.238099	0.289839	0.251653	0.251653	0.277068	0.277068	0.201633							1216	183.741	5.02067	5.47132	6.02177	6.7109	7.60134	8.80127	10.516	13.192	18.0317	29.9124
1217	1054			5.01711															0.373233	0.294198	0.268883	0.228776	0.301814	0.277328	0.237926	0.289629	0.251471	0.251471	0.276868	0.276868	0.201487							1217	182.424	5.01711	5.46701	6.01646	6.70416	7.59247	8.78903	10.4979	13.1621	17.9725	29.7324
1218	1055			5.01355															0.372963	0.293985	0.268688	0.228611	0.301596	0.277128	0.237754	0.28942	0.251289	0.251289	0.276668	0.276668	0.201341							1218	181.142	5.01355	5.46272	6.01115	6.69743	7.58362	8.77682	10.4799	13.1325	17.9137	29.5548
1219	1056			5.01															0.372694	0.293773	0.268494	0.228445	0.301378	0.276928	0.237583	0.289211	0.251108	0.251108	0.276468	0.276468	0.201196							1219	179.892	5.01	5.45843	6.00586	6.69071	7.57479	8.76465	10.4619	13.103	17.8553	29.3795
1220	1057			5.00646															0.372425	0.293561	0.268301	0.22828	0.301161	0.276728	0.237411	0.289002	0.250927	0.250926	0.276268	0.276268	0.20105							1220	178.673	5.00646	5.45415	6.00057	6.68401	7.56599	8.75251	10.444	13.0736	17.7973	29.2065
1221	1058			5.00291															0.372156	0.293349	0.268107	0.228116	0.300944	0.276528	0.23724	0.288794	0.250746	0.250745	0.276069	0.276069	0.200905							1221	177.484	5.00291	5.44987	5.9953	6.67732	7.55721	8.74041	10.4261	13.0443	17.7397	29.0357
1222	1059			4.99938															0.371888	0.293138	0.267914	0.227951	0.300727	0.276329	0.237069	0.288586	0.250565	0.250565	0.27587	0.27587	0.200761							1222	176.323	4.99938	5.4456	5.99004	6.67065	7.54845	8.72835	10.4084	13.0153	17.6825	28.8671
1223	1060			4.99585															0.37162	0.292926	0.267721	0.227787	0.30051	0.27613	0.236898	0.288378	0.250385	0.250384	0.275672	0.275672	0.200616							1223	175.19	4.99585	5.44134	5.98478	6.664	7.53971	8.71633	10.3907	12.9863	17.6258	28.7006
1224	1061			4.99233															0.371353	0.292716	0.267528	0.227624	0.300294	0.275931	0.236728	0.28817	0.250205	0.250204	0.275473	0.275473	0.200472							1224	174.083	4.99233	5.43709	5.97954	6.65735	7.531	8.70434	10.373	12.9575	17.5694	28.5363
1225	1062			4.98881															0.371086	0.292505	0.267336	0.22746	0.300078	0.275733	0.236558	0.287963	0.250025	0.250024	0.275275	0.275275	0.200328							1225	173.001	4.98881	5.43285	5.97431	6.65073	7.52231	8.69239	10.3554	12.9288	17.5134	28.374
1226	1063			4.98529															0.37082	0.292295	0.267144	0.227297	0.299863	0.275535	0.236388	0.287757	0.249845	0.249845	0.275078	0.275078	0.200184							1226	171.943	4.98529	5.42861	5.96908	6.64411	7.51364	8.68047	10.3379	12.9003	17.4579	28.2137
1227	1064			4.98179															0.370554	0.292086	0.266953	0.227134	0.299648	0.275337	0.236218	0.28755	0.249666	0.249666	0.27488	0.27488	0.20004							1227	170.908	4.98179	5.42438	5.96387	6.63752	7.50499	8.66859	10.3205	12.8719	17.4027	28.0554
1228	1065			4.97828															0.370288	0.291876	0.266761	0.226971	0.299433	0.27514	0.236049	0.287344	0.249487	0.249487	0.274683	0.274683	0.199897							1228	169.895	4.97828	5.42015	5.95867	6.63093	7.49636	8.65675	10.3031	12.8437	17.3479	27.899
1229	1066			4.97479															0.370023	0.291667	0.26657	0.226808	0.299218	0.274943	0.23588	0.287138	0.249308	0.249308	0.274487	0.274486	0.199754							1229	168.904	4.97479	5.41594	5.95347	6.62436	7.48776	8.64494	10.2858	12.8156	17.2935	27.7445
1230	1067			4.9713															0.369758	0.291459	0.266379	0.226646	0.299004	0.274746	0.235711	0.286933	0.24913	0.24913	0.27429	0.27429	0.199611							1230	167.933	4.9713	5.41173	5.94829	6.61781	7.47917	8.63316	10.2685	12.7876	17.2394	27.5919
1231	1068			4.96781															0.369494	0.29125	0.266189	0.226484	0.29879	0.27455	0.235543	0.286728	0.248952	0.248952	0.274094	0.274094	0.199468							1231	166.982	4.96781	5.40753	5.94312	6.61126	7.47061	8.62143	10.2513	12.7597	17.1857	27.4412
1232	1069			4.96433															0.36923	0.291042	0.265999	0.226322	0.298577	0.274354	0.235374	0.286523	0.248774	0.248774	0.273898	0.273898	0.199326							1232	166.05	4.96433	5.40333	5.93795	6.60474	7.46207	8.60972	10.2342	12.732	17.1324	27.2922
1233	1070			4.96085															0.368966	0.290834	0.265809	0.226161	0.298364	0.274158	0.235206	0.286318	0.248596	0.248596	0.273703	0.273703	0.199183							1233	165.137	4.96085	5.39915	5.9328	6.59822	7.45355	8.59805	10.2172	12.7045	17.0794	27.145
1234	1071			4.95738															0.368703	0.290627	0.265619	0.225999	0.298151	0.273962	0.235039	0.286114	0.248419	0.248419	0.273508	0.273507	0.199041							1234	164.241	4.95738	5.39497	5.92766	6.59173	7.44506	8.58642	10.2002	12.677	17.0269	26.9996
1235	1072			4.95392															0.36844	0.29042	0.26543	0.225838	0.297939	0.273767	0.234871	0.28591	0.248242	0.248242	0.273313	0.273313	0.1989							1235	163.362	4.95392	5.39079	5.92252	6.58524	7.43658	8.57482	10.1832	12.6497	16.9746	26.8558
1236	1073			4.95046															0.368178	0.290213	0.265241	0.225677	0.297727	0.273572	0.234704	0.285707	0.248065	0.248065	0.273118	0.273118	0.198758							1236	162.5	4.95046	5.38663	5.9174	6.57877	7.42813	8.56326	10.1663	12.6225	16.9227	26.7138
1237	1074			4.94701															0.367916	0.290007	0.265052	0.225517	0.297515	0.273378	0.234537	0.285503	0.247889	0.247889	0.272924	0.272924	0.198617							1237	161.654	4.94701	5.38247	5.91229	6.57231	7.41969	8.55173	10.1495	12.5954	16.8712	26.5733
1238	1075			4.94356															0.367655	0.289801	0.264864	0.225357	0.297303	0.273183	0.23437	0.285301	0.247713	0.247712	0.27273	0.27273	0.198475							1238	160.823	4.94356	5.37831	5.90718	6.56587	7.41128	8.54023	10.1328	12.5685	16.82	26.4345
1239	1076			4.94011															0.367394	0.289595	0.264676	0.225197	0.297092	0.272989	0.234204	0.285098	0.247537	0.247537	0.272536	0.272536	0.198334							1239	160.007	4.94011	5.37417	5.90209	6.55944	7.40289	8.52877	10.1161	12.5417	16.7691	26.2973
1240	1077			4.93668															0.367133	0.289389	0.264488	0.225037	0.296882	0.272796	0.234038	0.284896	0.247361	0.247361	0.272343	0.272343	0.198194							1240	159.206	4.93668	5.37003	5.897	6.55303	7.39452	8.51734	10.0994	12.515	16.7186	26.1616
1241	1078			4.93324															0.366873	0.289184	0.264301	0.224877	0.296671	0.272602	0.233872	0.284694	0.247186	0.247186	0.27215	0.27215	0.198053							1241	158.419	4.93324	5.3659	5.89193	6.54663	7.38617	8.50595	10.0829	12.4885	16.6684	26.0275
1242	1079			4.92982															0.366613	0.288979	0.264114	0.224718	0.296461	0.272409	0.233706	0.284492	0.247011	0.247011	0.271957	0.271957	0.197913							1242	157.645	4.92982	5.36178	5.88686	6.54024	7.37784	8.49459	10.0664	12.462	16.6186	25.8948
1243	1080			4.92639															0.366354	0.288775	0.263927	0.224559	0.296251	0.272217	0.233541	0.284291	0.246836	0.246836	0.271765	0.271765	0.197773							1243	156.884	4.92639	5.35766	5.8818	6.53387	7.36953	8.48326	10.0499	12.4357	16.5691	25.7637
1244	1081			4.92298															0.366094	0.288571	0.26374	0.2244	0.296042	0.272024	0.233376	0.28409	0.246661	0.246661	0.271572	0.271572	0.197633							1244	156.136	4.92298	5.35355	5.87676	6.52751	7.36124	8.47196	10.0335	12.4095	16.5198	25.634
1245	1082			4.91956															0.365836	0.288367	0.263554	0.224242	0.295833	0.271832	0.233211	0.283889	0.246487	0.246487	0.271381	0.271381	0.197493							1245	155.4	4.91956	5.34945	5.87172	6.52116	7.35298	8.4607	10.0172	12.3835	16.471	25.5057
1246	1083			4.91616															0.365578	0.288163	0.263368	0.224083	0.295624	0.27164	0.233046	0.283689	0.246313	0.246313	0.271189	0.271189	0.197354							1246	154.677	4.91616	5.34535	5.86669	6.51483	7.34473	8.44947	10.0009	12.3575	16.4224	25.3788
1247	1084			4.91276															0.36532	0.28796	0.263182	0.223925	0.295415	0.271448	0.232882	0.283489	0.246139	0.246139	0.270998	0.270998	0.197215							1247	153.965	4.91276	5.34126	5.86167	6.50851	7.3365	8.43828	9.98467	12.3317	16.3742	25.2533
1248	1085			4.90936															0.365062	0.287757	0.262996	0.223768	0.295207	0.271257	0.232718	0.283289	0.245966	0.245966	0.270807	0.270807	0.197076							1248	153.264	4.90936	5.33718	5.85666	6.5022	7.3283	8.42711	9.96851	12.306	16.3262	25.1292
1249	1086			4.90597															0.364805	0.287555	0.262811	0.22361	0.294999	0.271066	0.232554	0.283089	0.245793	0.245793	0.270616	0.270616	0.196937							1249	152.574	4.90597	5.3331	5.85166	6.49591	7.32011	8.41598	9.9524	12.2804	16.2786	25.0064
1250	1087			4.90258															0.364549	0.287352	0.262626	0.223453	0.294792	0.270875	0.23239	0.28289	0.24562	0.24562	0.270426	0.270426	0.196799							1250	151.895	4.90258	5.32903	5.84667	6.48963	7.31194	8.40489	9.93635	12.2549	16.2312	24.8849
1251	1088			4.8992															0.364292	0.28715	0.262442	0.223296	0.294584	0.270685	0.232227	0.282691	0.245447	0.245447	0.270236	0.270236	0.19666							1251	151.226	4.8992	5.32497	5.84169	6.48336	7.3038	8.39382	9.92036	12.2296	16.1842	24.7647
1252	1089			4.89583															0.364037	0.286949	0.262258	0.223139	0.294378	0.270495	0.232064	0.282493	0.245275	0.245275	0.270046	0.270046	0.196522							1252	150.567	4.89583	5.32092	5.83672	6.47711	7.29567	8.38278	9.90443	12.2043	16.1375	24.6458
1253	1090			4.89246															0.363781	0.286747	0.262074	0.222982	0.294171	0.270305	0.231901	0.282295	0.245103	0.245103	0.269856	0.269856	0.196384							1253	149.918	4.89246	5.31687	5.83176	6.47087	7.28757	8.37178	9.88855	12.1792	16.0911	24.5281
1254	1091			4.88909															0.363526	0.286546	0.26189	0.222826	0.293965	0.270116	0.231738	0.282097	0.244931	0.244931	0.269667	0.269667	0.196247							1254	149.279	4.88909	5.31283	5.82681	6.46465	7.27948	8.36081	9.87273	12.1542	16.0449	24.4117
1255	1092			4.88573															0.363271	0.286345	0.261706	0.22267	0.293759	0.269926	0.231576	0.281899	0.244759	0.244759	0.269478	0.269478	0.196109							1255	148.648	4.88573	5.30879	5.82186	6.45843	7.27141	8.34987	9.85696	12.1293	15.9991	24.2964
1256	1093			4.88237															0.363017	0.286145	0.261523	0.222514	0.293553	0.269738	0.231414	0.281702	0.244588	0.244588	0.26929	0.26929	0.195972							1256	148.027	4.88237	5.30476	5.81693	6.45223	7.26337	8.33897	9.84125	12.1045	15.9535	24.1824
1257	1094			4.87902															0.362763	0.285945	0.26134	0.222358	0.293348	0.269549	0.231252	0.281505	0.244417	0.244417	0.269101	0.269101	0.195835							1257	147.415	4.87902	5.30074	5.812	6.44605	7.25534	8.32809	9.8256	12.0798	15.9082	24.0695
1258	1095			4.87568															0.36251	0.285745	0.261158	0.222203	0.293143	0.269361	0.231091	0.281308	0.244246	0.244246	0.268913	0.268913	0.195698							1258	146.811	4.87568	5.29673	5.80709	6.43987	7.24733	8.31724	9.80999	12.0552	15.8632	23.9578
1259	1096			4.87234															0.362257	0.285546	0.260975	0.222048	0.292938	0.269172	0.230929	0.281112	0.244076	0.244075	0.268726	0.268725	0.195561							1259	146.215	4.87234	5.29272	5.80218	6.43371	7.23934	8.30643	9.79445	12.0308	15.8185	23.8472
1260	1097			4.869															0.362004	0.285346	0.260793	0.221893	0.292734	0.268985	0.230768	0.280916	0.243905	0.243905	0.268538	0.268538	0.195425							1260	145.628	4.869	5.28872	5.79728	6.42756	7.23137	8.29565	9.77895	12.0064	15.7741	23.7378
1261	1098			4.86567															0.361752	0.285148	0.260611	0.221738	0.29253	0.268797	0.230607	0.28072	0.243735	0.243735	0.268351	0.268351	0.195289							1261	145.049	4.86567	5.28473	5.79239	6.42143	7.22342	8.28489	9.76352	11.9822	15.7299	23.6294
1262	1099			4.86235															0.3615	0.284949	0.26043	0.221584	0.292326	0.26861	0.230447	0.280524	0.243566	0.243565	0.268164	0.268164	0.195153							1262	144.477	4.86235	5.28074	5.78751	6.41531	7.21549	8.27417	9.74813	11.958	15.686	23.5221
1263	1100			4.85903															0.361248	0.284751	0.260249	0.22143	0.292123	0.268423	0.230286	0.280329	0.243396	0.243396	0.267977	0.267977	0.195017							1263	143.913	4.85903	5.27676	5.78264	6.4092	7.20758	8.26348	9.7328	11.934	15.6424	23.4159
1264	1101			4.85571															0.360997	0.284553	0.260068	0.221276	0.29192	0.268236	0.230126	0.280134	0.243227	0.243227	0.267791	0.267791	0.194881							1264	143.356	4.85571	5.27278	5.77778	6.4031	7.19969	8.25282	9.71752	11.9101	15.5991	23.3107
1265	1102			4.8524															0.360746	0.284355	0.259887	0.221122	0.291717	0.26805	0.229966	0.27994	0.243058	0.243058	0.267605	0.267605	0.194746							1265	142.806	4.8524	5.26881	5.77293	6.39702	7.19182	8.24219	9.70229	11.8863	15.556	23.2066
1266	1103			4.8491															0.360496	0.284158	0.259707	0.220969	0.291514	0.267864	0.229807	0.279745	0.242889	0.242889	0.267419	0.267419	0.194611						Well 12	1266	1399.64	4.8491	5.26485	5.76809	6.39095	7.18396	8.23159	9.68712	11.8626	15.5131	23.1035
1267	1104			4.8458															0.360246	0.283961	0.259527	0.220815	0.291312	0.267678	0.229647	0.279551	0.242721	0.242721	0.267234	0.267234	0.194476							1267	1179.58	4.8458	5.2609	5.76325	6.38489	7.17613	8.22102	9.672	11.839	15.4706	23.0014
1268	1105			4.8425															0.359996	0.283764	0.259347	0.220662	0.29111	0.267493	0.229488	0.279358	0.242553	0.242552	0.267049	0.267049	0.194341							1268	1023.58	4.8425	5.25695	5.75843	6.37885	7.16831	8.21048	9.65693	11.8155	15.4282	22.9002
1269	1106			4.83921															0.359747	0.283567	0.259167	0.220509	0.290909	0.267308	0.229329	0.279164	0.242385	0.242385	0.266864	0.266864	0.194206							1269	907.311	4.83921	5.25301	5.75361	6.37281	7.16051	8.19997	9.64191	11.7921	15.3862	22.8001
1270	1107			4.83592															0.359498	0.283371	0.258988	0.220357	0.290708	0.267123	0.229171	0.278971	0.242217	0.242217	0.266679	0.266679	0.194072							1270	817.352	4.83592	5.24907	5.7488	6.36679	7.15273	8.18948	9.62694	11.7688	15.3444	22.7009
1271	1108			4.83264															0.35925	0.283175	0.258809	0.220205	0.290507	0.266938	0.229012	0.278778	0.24205	0.242049	0.266495	0.266495	0.193938							1271	745.702	4.83264	5.24514	5.744	6.36078	7.14497	8.17903	9.61202	11.7456	15.3028	22.6027
1272	1109			4.82937															0.359002	0.28298	0.25863	0.220053	0.290306	0.266754	0.228854	0.278586	0.241882	0.241882	0.266311	0.266311	0.193804							1272	687.297	4.82937	5.24122	5.73921	6.35479	7.13723	8.16861	9.59716	11.7225	15.2615	22.5053
1273	1110			4.8261															0.358754	0.282784	0.258452	0.219901	0.290106	0.26657	0.228696	0.278393	0.241716	0.241715	0.266127	0.266127	0.19367							1273	638.779	4.8261	5.2373	5.73443	6.34881	7.1295	8.15822	9.58234	11.6995	15.2204	22.4089
1274	1111			4.82283															0.358506	0.28259	0.258274	0.219749	0.289906	0.266386	0.228539	0.278201	0.241549	0.241549	0.265944	0.265943	0.193537							1274	597.833	4.82283	5.23339	5.72966	6.34284	7.1218	8.14785	9.56758	11.6766	15.1796	22.3135
1275	1112			4.81957															0.358259	0.282395	0.258096	0.219598	0.289706	0.266202	0.228381	0.27801	0.241382	0.241382	0.26576	0.26576	0.193403							1275	562.813	4.81957	5.22949	5.72489	6.33688	7.11411	8.13751	9.55287	11.6538	15.139	22.2188
1276	1113			4.81631															0.358013	0.2822	0.257918	0.219447	0.289506	0.266019	0.228224	0.277818	0.241216	0.241216	0.265577	0.265577	0.19327							1276	532.516	4.81631	5.22559	5.72014	6.33093	7.10644	8.12721	9.5382	11.6311	15.0986	22.1251
1277	1114			4.81306															0.357767	0.282006	0.257741	0.219296	0.289307	0.265836	0.228067	0.277627	0.24105	0.24105	0.265395	0.265395	0.193137							1277	506.045	4.81306	5.2217	5.71539	6.325	7.09879	8.11693	9.52359	11.6084	15.0585	22.0323
1278	1115			4.80982															0.357521	0.281813	0.257563	0.219145	0.289109	0.265653	0.22791	0.277436	0.240885	0.240885	0.265212	0.265212	0.193005							1278	482.713	4.80982	5.21782	5.71065	6.31908	7.09116	8.10668	9.50902	11.5859	15.0186	21.9403
1279	1116			4.80657															0.357275	0.281619	0.257387	0.218994	0.28891	0.265471	0.227754	0.277246	0.240719	0.240719	0.26503	0.26503	0.192872							1279	461.99	4.80657	5.21394	5.70592	6.31317	7.08354	8.09646	9.4945	11.5635	14.979	21.8491
1280	1117			4.80334															0.35703	0.281426	0.25721	0.218844	0.288712	0.265289	0.227597	0.277056	0.240554	0.240554	0.264848	0.264848	0.19274							1280	443.459	4.80334	5.21007	5.7012	6.30727	7.07595	8.08627	9.48003	11.5412	14.9396	21.7588
1281	1118			4.80011															0.356785	0.281233	0.257034	0.218694	0.288514	0.265107	0.227441	0.276866	0.240389	0.240389	0.264667	0.264667	0.192608							1281	426.786	4.80011	5.2062	5.69649	6.30139	7.06837	8.0761	9.46561	11.519	14.9004	21.6692
1282	1119			4.79688															0.356541	0.28104	0.256858	0.218544	0.288316	0.264925	0.227286	0.276676	0.240225	0.240224	0.264486	0.264485	0.192476							1282	411.702	4.79688	5.20235	5.69179	6.29551	7.06081	8.06597	9.45124	11.4968	14.8614	21.5805
1283	1120			4.79366															0.356297	0.280848	0.256682	0.218395	0.288119	0.264744	0.22713	0.276487	0.24006	0.24006	0.264305	0.264304	0.192344							1283	397.987	4.79366	5.19849	5.68709	6.28965	7.05326	8.05586	9.43692	11.4748	14.8227	21.4926
1284	1121			4.79044															0.356053	0.280656	0.256506	0.218245	0.287922	0.264563	0.226975	0.276298	0.239896	0.239896	0.264124	0.264124	0.192212							1284	385.46	4.79044	5.19465	5.6824	6.2838	7.04574	8.04578	9.42264	11.4529	14.7841	21.4055
1285	1122			4.78722															0.35581	0.280464	0.256331	0.218096	0.287725	0.264382	0.22682	0.276109	0.239732	0.239732	0.263943	0.263943	0.192081							1285	373.971	4.78722	5.19081	5.67773	6.27797	7.03823	8.03572	9.40841	11.431	14.7458	21.3191
1286	1123			4.78402															0.355567	0.280273	0.256156	0.217947	0.287529	0.264202	0.226665	0.27592	0.239569	0.239568	0.263763	0.263763	0.19195							1286	363.394	4.78402	5.18697	5.67306	6.27214	7.03074	8.0257	9.39423	11.4093	14.7078	21.2335
1287	1124			4.78081															0.355325	0.280081	0.255981	0.217799	0.287333	0.264022	0.22651	0.275732	0.239405	0.239405	0.263583	0.263583	0.191819							1287	353.622	4.78081	5.18315	5.6684	6.26633	7.02327	8.0157	9.3801	11.3876	14.6699	21.1487
1288	1125			4.77761															0.355082	0.279891	0.255807	0.21765	0.287137	0.263842	0.226356	0.275544	0.239242	0.239242	0.263404	0.263403	0.191688							1288	344.565	4.77761	5.17932	5.66374	6.26053	7.01581	8.00573	9.36601	11.366	14.6322	21.0646
1289	1126			4.77442															0.354841	0.2797	0.255633	0.217502	0.286941	0.263662	0.226202	0.275357	0.239079	0.239079	0.263224	0.263224	0.191558							1289	336.144	4.77442	5.17551	5.6591	6.25474	7.00837	7.99579	9.35197	11.3445	14.5948	20.9812
1290	1127			4.77123															0.354599	0.27951	0.255459	0.217354	0.286746	0.263483	0.226048	0.275169	0.238916	0.238916	0.263045	0.263045	0.191427							1290	328.294	4.77123	5.1717	5.65446	6.24896	7.00095	7.98587	9.33797	11.3231	14.5576	20.8986
1291	1128			4.76805															0.354358	0.27932	0.255285	0.217206	0.286551	0.263303	0.225894	0.274982	0.238754	0.238754	0.262866	0.262866	0.191297							1291	320.957	4.76805	5.1679	5.64983	6.24319	6.99355	7.97598	9.32402	11.3018	14.5205	20.8167
1292	1129			4.76487															0.354117	0.27913	0.255111	0.217059	0.286356	0.263124	0.225741	0.274795	0.238592	0.238591	0.262688	0.262688	0.191167							1292	314.083	4.76487	5.1641	5.64522	6.23744	6.98616	7.96612	9.31012	11.2806	14.4837	20.7354
1293	1130			4.76169															0.353877	0.27894	0.254938	0.216911	0.286162	0.262946	0.225587	0.274609	0.23843	0.238429	0.262509	0.262509	0.191038							1293	307.628	4.76169	5.16031	5.6406	6.2317	6.9788	7.95628	9.29626	11.2594	14.4471	20.6549
1294	1131			4.75852															0.353637	0.278751	0.254765	0.216764	0.285968	0.262768	0.225434	0.274423	0.238268	0.238268	0.262331	0.262331	0.190908							1294	301.553	4.75852	5.15653	5.636	6.22597	6.97144	7.94647	9.28245	11.2384	14.4107	20.5751
1295	1132			4.75535															0.353397	0.278562	0.254593	0.216617	0.285774	0.262589	0.225282	0.274237	0.238106	0.238106	0.262153	0.262153	0.190779							1295	295.825	4.75535	5.15275	5.63141	6.22025	6.96411	7.93669	9.26868	11.2174	14.3745	20.4959
1296	1133			4.75219															0.353158	0.278374	0.25442	0.216471	0.285581	0.262412	0.225129	0.274051	0.237945	0.237945	0.261976	0.261976	0.190649							1296	287.828	4.75219	5.14898	5.62682	6.21454	6.95679	7.92694	9.25496	11.1966	14.3385	20.4174
1297	1134			4.74903															0.352919	0.278185	0.254248	0.216324	0.285387	0.262234	0.224977	0.273865	0.237784	0.237784	0.261799	0.261799	0.19052							1297	281.352	4.74903	5.14521	5.62224	6.20884	6.94949	7.91721	9.24128	11.1758	14.3027	20.3396
1298	1135			4.74588															0.35268	0.277997	0.254076	0.216178	0.285194	0.262057	0.224825	0.27368	0.237623	0.237623	0.261622	0.261622	0.190392							1298	275.4	4.74588	5.14145	5.61767	6.20316	6.94221	7.9075	9.22765	11.1551	14.2671	20.2624
1299	1136			4.74273															0.352442	0.277809	0.253905	0.216032	0.285002	0.26188	0.224673	0.273495	0.237463	0.237463	0.261445	0.261445	0.190263							1299	269.905	4.74273	5.1377	5.61311	6.19748	6.93494	7.89783	9.21406	11.1344	14.2316	20.1858
1300	1137			4.73959															0.352204	0.277622	0.253733	0.215886	0.284809	0.261703	0.224521	0.273311	0.237303	0.237302	0.261269	0.261268	0.190135							1300	264.811	4.73959	5.13395	5.60856	6.19182	6.92769	7.88818	9.20051	11.1139	14.1964	20.1099
1301	1138			4.73645															0.351967	0.277435	0.253562	0.21574	0.284617	0.261527	0.22437	0.273127	0.237143	0.237142	0.261092	0.261092	0.190006							1301	260.073	4.73645	5.13021	5.60401	6.18617	6.92045	7.87855	9.18701	11.0934	14.1614	20.0346
1302	1139			4.73332															0.35173	0.277248	0.253391	0.215595	0.284425	0.26135	0.224218	0.272942	0.236983	0.236983	0.260916	0.260916	0.189878							1302	255.649	4.73332	5.12647	5.59948	6.18053	6.91324	7.86895	9.17355	11.0731	14.1265	19.9599
1303	1140			4.73019															0.351493	0.277061	0.253221	0.21545	0.284234	0.261174	0.224067	0.272759	0.236823	0.236823	0.260741	0.260741	0.18975							1303	251.507	4.73019	5.12274	5.59495	6.1749	6.90604	7.85938	9.16014	11.0528	14.0919	19.8859
1304	1141			4.72706															0.351256	0.276875	0.25305	0.215305	0.284043	0.260999	0.223917	0.272575	0.236664	0.236664	0.260565	0.260565	0.189623							1304	247.617	4.72706	5.11902	5.59042	6.16929	6.89885	7.84983	9.14677	11.0326	14.0574	19.8124
1305	1142			4.72394															0.35102	0.276688	0.25288	0.21516	0.283852	0.260823	0.223766	0.272392	0.236505	0.236505	0.26039	0.26039	0.189495							1305	243.955	4.72394	5.1153	5.58591	6.16368	6.89168	7.84031	9.13344	11.0124	14.0231	19.7395
1306	1143			4.72083															0.350784	0.276503	0.25271	0.215016	0.283661	0.260648	0.223616	0.272209	0.236346	0.236346	0.260215	0.260215	0.189368							1306	240.498	4.72083	5.11159	5.58141	6.15809	6.88453	7.83081	9.12015	10.9924	13.989	19.6672
1307	1144			4.71772															0.350549	0.276317	0.252541	0.214871	0.283471	0.260473	0.223466	0.272026	0.236187	0.236187	0.260041	0.26004	0.189241							1307	237.229	4.71772	5.10788	5.57691	6.1525	6.8774	7.82134	9.10691	10.9724	13.9551	19.5955
1308	1145			4.71461															0.350314	0.276132	0.252371	0.214727	0.283281	0.260298	0.223316	0.271844	0.236029	0.236029	0.259866	0.259866	0.189114							1308	234.13	4.71461	5.10418	5.57242	6.14693	6.87028	7.81189	9.09371	10.9525	13.9214	19.5244
1309	1146			4.71151															0.350079	0.275947	0.252202	0.214583	0.283091	0.260124	0.223166	0.271662	0.235871	0.235871	0.259692	0.259692	0.188987							1309	231.186	4.71151	5.10049	5.56794	6.14137	6.86318	7.80247	9.08055	10.9327	13.8878	19.4539
1310	1147			4.70841															0.349845	0.275762	0.252033	0.21444	0.282901	0.25995	0.223017	0.27148	0.235713	0.235713	0.259518	0.259518	0.188861							1310	228.386	4.70841	5.0968	5.56347	6.13582	6.85609	7.79308	9.06743	10.913	13.8544	19.3839
1311	1148			4.70532															0.349611	0.275577	0.251865	0.214296	0.282712	0.259776	0.222868	0.271298	0.235555	0.235555	0.259345	0.259344	0.188734							1311	225.716	4.70532	5.09311	5.559	6.13028	6.84902	7.7837	9.05435	10.8933	13.8212	19.3144
1312	1149			4.70223															0.349377	0.275393	0.251696	0.214153	0.282523	0.259602	0.222719	0.271117	0.235398	0.235398	0.259171	0.259171	0.188608							1312	223.167	4.70223	5.08944	5.55454	6.12476	6.84196	7.77436	9.04132	10.8738	13.7882	19.2455
1313	1150			4.69914															0.349144	0.275209	0.251528	0.21401	0.282334	0.259429	0.22257	0.270936	0.235241	0.23524	0.258998	0.258998	0.188482							1313	220.73	4.69914	5.08577	5.55009	6.11924	6.83493	7.76503	9.02832	10.8543	13.7553	19.1771
1314	1151			4.69606															0.348911	0.275026	0.25136	0.213867	0.282146	0.259256	0.222421	0.270755	0.235084	0.235083	0.258825	0.258825	0.188356							1314	218.314	4.69606	5.0821	5.54565	6.11373	6.8279	7.75574	9.01537	10.8349	13.7226	19.1093
1315	1152			4.69299															0.348678	0.274842	0.251193	0.213725	0.281958	0.259083	0.222273	0.270574	0.234927	0.234927	0.258653	0.258653	0.188231							1315	216.01	4.69299	5.07844	5.54122	6.10824	6.8209	7.74646	9.00246	10.8155	13.6901	19.042
1316	1153			4.68992															0.348446	0.274659	0.251025	0.213582	0.28177	0.25891	0.222125	0.270394	0.23477	0.23477	0.25848	0.25848	0.188105							1316	213.797	4.68992	5.07479	5.53679	6.10275	6.81391	7.73721	8.98959	10.7962	13.6578	18.9752
1317	1154			4.68685															0.348214	0.274476	0.250858	0.21344	0.281582	0.258738	0.221977	0.270214	0.234614	0.234614	0.258308	0.258308	0.18798							1317	211.67	4.68685	5.07114	5.53237	6.09728	6.80693	7.72799	8.97676	10.7771	13.6256	18.9089
1318	1155			4.68379															0.347982	0.274294	0.250691	0.213298	0.281395	0.258566	0.221829	0.270034	0.234458	0.234458	0.258136	0.258136	0.187855							1318	209.621	4.68379	5.0675	5.52796	6.09182	6.79997	7.71879	8.96397	10.7579	13.5936	18.8432
1319	1156			4.68073															0.347751	0.274111	0.250525	0.213156	0.281208	0.258394	0.221682	0.269855	0.234302	0.234302	0.257965	0.257965	0.18773							1319	207.647	4.68073	5.06386	5.52356	6.08637	6.79303	7.70961	8.95122	10.7389	13.5617	18.7779
1320	1157			4.67768															0.34752	0.273929	0.250358	0.213015	0.281021	0.258222	0.221535	0.269676	0.234146	0.234146	0.257793	0.257793	0.187606							1320	205.742	4.67768	5.06023	5.51916	6.08092	6.7861	7.70046	8.93851	10.7199	13.53	18.7131
1321	1158			4.67463															0.347289	0.273747	0.250192	0.212873	0.280835	0.258051	0.221388	0.269497	0.233991	0.233991	0.257622	0.257622	0.187481							1321	203.903	4.67463	5.05661	5.51478	6.07549	6.77919	7.69133	8.92584	10.701	13.4985	18.6488
1322	1159			4.67158															0.347059	0.273566	0.250026	0.212732	0.280648	0.25788	0.221241	0.269318	0.233836	0.233836	0.257452	0.257451	0.187357							1322	202.125	4.67158	5.05299	5.5104	6.07007	6.77229	7.68223	8.91321	10.6822	13.4672	18.585
1323	1160			4.66854															0.346829	0.273385	0.249861	0.212591	0.280462	0.257709	0.221094	0.269139	0.233681	0.233681	0.257281	0.257281	0.187233							1323	200.405	4.66854	5.04938	5.50602	6.06467	6.76541	7.67315	8.90062	10.6635	13.436	18.5217
1324	1161			4.66551															0.346599	0.273204	0.249695	0.21245	0.280277	0.257538	0.220948	0.268961	0.233526	0.233526	0.257111	0.25711	0.187109							1324	198.74	4.66551	5.04577	5.50166	6.05927	6.75854	7.66409	8.88806	10.6448	13.4049	18.4589
1325	1162			4.66248															0.34637	0.273023	0.24953	0.21231	0.280091	0.257368	0.220802	0.268783	0.233372	0.233371	0.25694	0.25694	0.186985							1325	197.126	4.66248	5.04217	5.4973	6.05388	6.75169	7.65506	8.87555	10.6262	13.374	18.3965
1326	1163			4.65945															0.346141	0.272842	0.249365	0.212169	0.279906	0.257198	0.220656	0.268606	0.233217	0.233217	0.256771	0.256771	0.186861							1326	195.561	4.65945	5.03857	5.49295	6.0485	6.74485	7.64605	8.86307	10.6076	13.3433	18.3346
1327	1164			4.65643															0.345912	0.272662	0.2492	0.212029	0.279721	0.257028	0.22051	0.268428	0.233063	0.233063	0.256601	0.256601	0.186738							1327	194.043	4.65643	5.03498	5.48861	6.04313	6.73803	7.63706	8.85064	10.5892	13.3127	18.2731
1328	1165			4.65341															0.345684	0.272482	0.249036	0.211889	0.279537	0.256858	0.220365	0.268251	0.23291	0.232909	0.256432	0.256432	0.186615							1328	192.568	4.65341	5.03139	5.48428	6.03778	6.73123	7.62809	8.83824	10.5708	13.2823	18.2121
1329	1166			4.65039															0.345456	0.272303	0.248872	0.21175	0.279352	0.256689	0.220219	0.268074	0.232756	0.232756	0.256263	0.256262	0.186492							1329	191.135	4.65039	5.02781	5.47995	6.03243	6.72444	7.61915	8.82588	10.5525	13.252	18.1515
1330	1167			4.64738															0.345228	0.272123	0.248708	0.21161	0.279168	0.25652	0.220074	0.267898	0.232603	0.232602	0.256094	0.256094	0.186369							1330	189.741	4.64738	5.02424	5.47563	6.0271	6.71766	7.61024	8.81356	10.5342	13.2219	18.0914
1331	1168			4.64438															0.345001	0.271944	0.248544	0.211471	0.278984	0.256351	0.219929	0.267721	0.232449	0.232449	0.255925	0.255925	0.186246							1331	188.386	4.64438	5.02067	5.47132	6.02177	6.7109	7.60134	8.80127	10.516	13.192	18.0317
1332	1169			4.64137															0.344774	0.271765	0.24838	0.211332	0.278801	0.256182	0.219784	0.267545	0.232296	0.232296	0.255757	0.255757	0.186123							1332	187.066	4.64137	5.01711	5.46701	6.01646	6.70416	7.59247	8.78903	10.4979	13.1621	17.9725
1333	1170			4.63838															0.344547	0.271586	0.248217	0.211193	0.278618	0.256014	0.21964	0.267369	0.232144	0.232144	0.255589	0.255589	0.186001							1333	185.78	4.63838	5.01355	5.46272	6.01115	6.69743	7.58362	8.77682	10.4799	13.1325	17.9137
1334	1171			4.63538															0.344321	0.271408	0.248054	0.211054	0.278435	0.255845	0.219496	0.267194	0.231991	0.231991	0.255421	0.255421	0.185879							1334	184.527	4.63538	5.01	5.45843	6.00586	6.69071	7.57479	8.76465	10.4619	13.103	17.8553
1335	1172			4.6324															0.344095	0.27123	0.247891	0.210916	0.278252	0.255678	0.219352	0.267018	0.231839	0.231839	0.255253	0.255253	0.185757							1335	183.305	4.6324	5.00646	5.45415	6.00057	6.68401	7.56599	8.75251	10.444	13.0736	17.7973
1336	1173			4.62941															0.343869	0.271052	0.247729	0.210777	0.278069	0.25551	0.219208	0.266843	0.231687	0.231687	0.255086	0.255086	0.185635							1336	182.113	4.62941	5.00291	5.44987	5.9953	6.67732	7.55721	8.74041	10.4261	13.0443	17.7397
1337	1174			4.62643															0.343644	0.270874	0.247566	0.210639	0.277887	0.255342	0.219064	0.266668	0.231535	0.231535	0.254919	0.254918	0.185513							1337	180.95	4.62643	4.99938	5.4456	5.99004	6.67065	7.54845	8.72835	10.4084	13.0153	17.6825
1338	1175			4.62346															0.343419	0.270697	0.247404	0.210501	0.277705	0.255175	0.218921	0.266494	0.231384	0.231383	0.254752	0.254752	0.185392							1338	179.813	4.62346	4.99585	5.44134	5.98478	6.664	7.53971	8.71633	10.3907	12.9863	17.6258
1339	1176			4.62048															0.343194	0.27052	0.247242	0.210363	0.277524	0.255008	0.218777	0.266319	0.231232	0.231232	0.254585	0.254585	0.185271							1339	178.703	4.62048	4.99233	5.43709	5.97954	6.65735	7.531	8.70434	10.373	12.9575	17.5694
1340	1177			4.61752															0.34297	0.270343	0.247081	0.210226	0.277342	0.254842	0.218634	0.266145	0.231081	0.231081	0.254418	0.254418	0.18515							1340	177.618	4.61752	4.98881	5.43285	5.97431	6.65073	7.52231	8.69239	10.3554	12.9288	17.5134
1341	1178			4.61455															0.342746	0.270166	0.246919	0.210089	0.277161	0.254675	0.218492	0.265971	0.23093	0.23093	0.254252	0.254252	0.185029							1341	176.557	4.61455	4.98529	5.42861	5.96908	6.64411	7.51364	8.68047	10.3379	12.9003	17.4579
1342	1179			4.61159															0.342522	0.26999	0.246758	0.209951	0.27698	0.254509	0.218349	0.265798	0.230779	0.230779	0.254086	0.254086	0.184908							1342	175.519	4.61159	4.98179	5.42438	5.96387	6.63752	7.50499	8.66859	10.3205	12.8719	17.4027
1343	1180			4.60864															0.342299	0.269814	0.246597	0.209815	0.276799	0.254343	0.218207	0.265624	0.230629	0.230629	0.253921	0.253921	0.184787							1343	174.504	4.60864	4.97828	5.42015	5.95867	6.63093	7.49636	8.65675	10.3031	12.8437	17.3479
1344	1181			4.60569															0.342076	0.269638	0.246437	0.209678	0.276619	0.254177	0.218064	0.265451	0.230478	0.230478	0.253755	0.253755	0.184667							1344	173.509	4.60569	4.97479	5.41594	5.95347	6.62436	7.48776	8.64494	10.2858	12.8156	17.2935
1345	1182			4.60274															0.341853	0.269463	0.246276	0.209541	0.276439	0.254012	0.217922	0.265278	0.230328	0.230328	0.25359	0.25359	0.184547							1345	172.536	4.60274	4.9713	5.41173	5.94829	6.61781	7.47917	8.63316	10.2685	12.7876	17.2394
1346	1183			4.5998															0.341631	0.269287	0.246116	0.209405	0.276259	0.253846	0.217781	0.265106	0.230179	0.230178	0.253425	0.253425	0.184426							1346	171.582	4.5998	4.96781	5.40753	5.94312	6.61126	7.47061	8.62143	10.2513	12.7597	17.1857
1347	1184			4.59686															0.341408	0.269112	0.245956	0.209269	0.276079	0.253681	0.217639	0.264933	0.230029	0.230029	0.25326	0.25326	0.184307							1347	170.647	4.59686	4.96433	5.40333	5.93795	6.60474	7.46207	8.60972	10.2342	12.732	17.1324
1348	1185			4.59392															0.341187	0.268937	0.245796	0.209133	0.2759	0.253516	0.217498	0.264761	0.229879	0.229879	0.253096	0.253095	0.184187							1348	169.731	4.59392	4.96085	5.39915	5.9328	6.59822	7.45355	8.59805	10.2172	12.7045	17.0794
1349	1186			4.59099															0.340965	0.268763	0.245636	0.208997	0.275721	0.253352	0.217356	0.264589	0.22973	0.22973	0.252931	0.252931	0.184067							1349	168.832	4.59099	4.95738	5.39497	5.92766	6.59173	7.44506	8.58642	10.2002	12.677	17.0269
1350	1187			4.58807															0.340744	0.268588	0.245477	0.208861	0.275542	0.253188	0.217215	0.264418	0.229581	0.229581	0.252767	0.252767	0.183948							1350	167.95	4.58807	4.95392	5.39079	5.92252	6.58524	7.43658	8.57482	10.1832	12.6497	16.9746
1351	1188			4.58515															0.340523	0.268414	0.245318	0.208726	0.275363	0.253023	0.217075	0.264246	0.229432	0.229432	0.252603	0.252603	0.183829							1351	167.085	4.58515	4.95046	5.38663	5.9174	6.57877	7.42813	8.56326	10.1663	12.6225	16.9227
1352	1189			4.58223															0.340303	0.26824	0.245159	0.208591	0.275185	0.25286	0.216934	0.264075	0.229284	0.229284	0.25244	0.25244	0.18371							1352	166.236	4.58223	4.94701	5.38247	5.91229	6.57231	7.41969	8.55173	10.1495	12.5954	16.8712
1353	1190			4.57931															0.340082	0.268067	0.245001	0.208456	0.275007	0.252696	0.216794	0.263904	0.229135	0.229135	0.252276	0.252276	0.183591							1353	165.402	4.57931	4.94356	5.37831	5.90718	6.56587	7.41128	8.54023	10.1328	12.5685	16.82
1354	1191			4.57641															0.339862	0.267894	0.244842	0.208321	0.274829	0.252533	0.216653	0.263734	0.228987	0.228987	0.252113	0.252113	0.183472							1354	164.584	4.57641	4.94011	5.37417	5.90209	6.55944	7.40289	8.52877	10.1161	12.5417	16.7691
1355	1192			4.5735															0.339643	0.26772	0.244684	0.208186	0.274652	0.252369	0.216513	0.263563	0.228839	0.228839	0.25195	0.25195	0.183353							1355	163.779	4.5735	4.93668	5.37003	5.897	6.55303	7.39452	8.51734	10.0994	12.515	16.7186
1356	1193			4.5706															0.339424	0.267548	0.244526	0.208052	0.274474	0.252206	0.216374	0.263393	0.228692	0.228691	0.251788	0.251788	0.183235							1356	162.989	4.5706	4.93324	5.3659	5.89193	6.54663	7.38617	8.50595	10.0829	12.4885	16.6684
1357	1194			4.5677															0.339205	0.267375	0.244368	0.207918	0.274297	0.252044	0.216234	0.263223	0.228544	0.228544	0.251625	0.251625	0.183117							1357	162.212	4.5677	4.92982	5.36178	5.88686	6.54024	7.37784	8.49459	10.0664	12.462	16.6186
1358	1195			4.56481															0.338986	0.267203	0.244211	0.207784	0.27412	0.251881	0.216095	0.263053	0.228397	0.228396	0.251463	0.251463	0.182999							1358	161.449	4.56481	4.92639	5.35766	5.8818	6.53387	7.36953	8.48326	10.0499	12.4357	16.5691
1359	1196			4.56192															0.338768	0.26703	0.244053	0.20765	0.273944	0.251719	0.215955	0.262884	0.22825	0.228249	0.251301	0.251301	0.182881							1359	160.698	4.56192	4.92298	5.35355	5.87676	6.52751	7.36124	8.47196	10.0335	12.4095	16.5198
1360	1197			4.55903															0.338549	0.266859	0.243896	0.207516	0.273767	0.251557	0.215816	0.262715	0.228103	0.228102	0.251139	0.251139	0.182763							1360	159.959	4.55903	4.91956	5.34945	5.87172	6.52116	7.35298	8.4607	10.0172	12.3835	16.471
1361	1198			4.55615															0.338332	0.266687	0.243739	0.207383	0.273591	0.251395	0.215678	0.262546	0.227956	0.227956	0.250978	0.250978	0.182646							1361	159.233	4.55615	4.91616	5.34535	5.86669	6.51483	7.34473	8.44947	10.0009	12.3575	16.4224
1362	1199			4.55327															0.338114	0.266516	0.243583	0.20725	0.273416	0.251234	0.215539	0.262377	0.227809	0.227809	0.250816	0.250816	0.182528							1362	158.518	4.55327	4.91276	5.34126	5.86167	6.50851	7.3365	8.43828	9.98467	12.3317	16.3742
1363	1200			4.5504															0.337897	0.266344	0.243426	0.207116	0.27324	0.251072	0.215401	0.262209	0.227663	0.227663	0.250655	0.250655	0.182411							1363	157.814	4.5504	4.90936	5.33718	5.85666	6.5022	7.3283	8.42711	9.96851	12.306	16.3262
1364	1201			4.54753															0.33768	0.266174	0.24327	0.206984	0.273065	0.250911	0.215262	0.26204	0.227517	0.227517	0.250495	0.250494	0.182294							1364	157.122	4.54753	4.90597	5.3331	5.85166	6.49591	7.32011	8.41598	9.9524	12.2804	16.2786
1365	1202			4.54466															0.337464	0.266003	0.243114	0.206851	0.27289	0.25075	0.215124	0.261872	0.227371	0.227371	0.250334	0.250334	0.182177							1365	156.439	4.54466	4.90258	5.32903	5.84667	6.48963	7.31194	8.40489	9.93635	12.2549	16.2312
1366	1203			4.5418															0.337248	0.265832	0.242958	0.206718	0.272715	0.25059	0.214987	0.261705	0.227225	0.227225	0.250174	0.250173	0.18206							1366	155.768	4.5418	4.8992	5.32497	5.84169	6.48336	7.3038	8.39382	9.92036	12.2296	16.1842
1367	1204			4.53895															0.337032	0.265662	0.242803	0.206586	0.27254	0.250429	0.214849	0.261537	0.22708	0.22708	0.250013	0.250013	0.181944							1367	155.106	4.53895	4.89583	5.32092	5.83672	6.47711	7.29567	8.38278	9.90443	12.2043	16.1375
1368	1205			4.53609															0.336816	0.265492	0.242647	0.206454	0.272366	0.250269	0.214712	0.26137	0.226935	0.226935	0.249853	0.249853	0.181827							1368	154.454	4.53609	4.89246	5.31687	5.83176	6.47087	7.28757	8.37178	9.88855	12.1792	16.0911
1369	1206			4.53324															0.336601	0.265323	0.242492	0.206322	0.272192	0.250109	0.214574	0.261203	0.22679	0.226789	0.249694	0.249694	0.181711							1369	153.812	4.53324	4.88909	5.31283	5.82681	6.46465	7.27948	8.36081	9.87273	12.1542	16.0449
1370	1207			4.5304															0.336386	0.265153	0.242338	0.20619	0.272018	0.249949	0.214437	0.261036	0.226645	0.226645	0.249534	0.249534	0.181595							1370	153.179	4.5304	4.88573	5.30879	5.82186	6.45843	7.27141	8.34987	9.85696	12.1293	15.9991
1371	1208			4.52755															0.336171	0.264984	0.242183	0.206059	0.271844	0.24979	0.2143	0.260869	0.2265	0.2265	0.249375	0.249375	0.181479							1371	152.555	4.52755	4.88237	5.30476	5.81693	6.45223	7.26337	8.33897	9.84125	12.1045	15.9535
1372	1209			4.52472															0.335957	0.264815	0.242028	0.205927	0.271671	0.24963	0.214164	0.260703	0.226356	0.226356	0.249216	0.249216	0.181364							1372	151.939	4.52472	4.87902	5.30074	5.812	6.44605	7.25534	8.32809	9.8256	12.0798	15.9082
1373	1210			4.52188															0.335743	0.264646	0.241874	0.205796	0.271498	0.249471	0.214027	0.260537	0.226212	0.226211	0.249057	0.249057	0.181248							1373	151.333	4.52188	4.87568	5.29673	5.80709	6.43987	7.24733	8.31724	9.80999	12.0552	15.8632
1374	1211			4.51905															0.335529	0.264478	0.24172	0.205665	0.271325	0.249313	0.213891	0.260371	0.226067	0.226067	0.248899	0.248899	0.181133							1374	150.734	4.51905	4.87234	5.29272	5.80218	6.43371	7.23934	8.30643	9.79445	12.0308	15.8185
1375	1212			4.51623															0.335315	0.264309	0.241566	0.205534	0.271152	0.249154	0.213755	0.260205	0.225924	0.225923	0.24874	0.24874	0.181017							1375	150.144	4.51623	4.869	5.28872	5.79728	6.42756	7.23137	8.29565	9.77895	12.0064	15.7741
1376	1213			4.5134															0.335102	0.264141	0.241413	0.205403	0.27098	0.248995	0.213619	0.26004	0.22578	0.22578	0.248582	0.248582	0.180902							1376	149.562	4.5134	4.86567	5.28473	5.79239	6.42143	7.22342	8.28489	9.76352	11.9822	15.7299
1377	1214			4.51059															0.334889	0.263974	0.241259	0.205273	0.270808	0.248837	0.213483	0.259875	0.225637	0.225636	0.248424	0.248424	0.180787							1377	148.987	4.51059	4.86235	5.28074	5.78751	6.41531	7.21549	8.27417	9.74813	11.958	15.686
1378	1215			4.50777															0.334677	0.263806	0.241106	0.205143	0.270636	0.248679	0.213348	0.25971	0.225493	0.225493	0.248266	0.248266	0.180672							1378	148.42	4.50777	4.85903	5.27676	5.78264	6.4092	7.20758	8.26348	9.7328	11.934	15.6424
1379	1216			4.50496															0.334464	0.263639	0.240953	0.205012	0.270464	0.248522	0.213212	0.259545	0.22535	0.22535	0.248109	0.248109	0.180558							1379	147.861	4.50496	4.85571	5.27278	5.77778	6.4031	7.19969	8.25282	9.71752	11.9101	15.5991
1380	1217			4.50215															0.334252	0.263472	0.240801	0.204882	0.270293	0.248364	0.213077	0.25938	0.225207	0.225207	0.247952	0.247952	0.180443							1380	147.308	4.50215	4.8524	5.26881	5.77293	6.39702	7.19182	8.24219	9.70229	11.8863	15.556
1381	1218			4.49935															0.334041	0.263305	0.240648	0.204753	0.270121	0.248207	0.212942	0.259216	0.225065	0.225065	0.247795	0.247795	0.180329						Well 13	1381	1404.14	4.49935	4.8491	5.26485	5.76809	6.39095	7.18396	8.23159	9.68712	11.8626	15.5131
1382	1219			4.49655															0.333829	0.263138	0.240496	0.204623	0.269951	0.24805	0.212808	0.259052	0.224922	0.224922	0.247638	0.247638	0.180215							1382	1184.08	4.49655	4.8458	5.2609	5.76325	6.38489	7.17613	8.22102	9.672	11.839	15.4706
1383	1220			4.49376															0.333618	0.262972	0.240344	0.204494	0.26978	0.247893	0.212673	0.258888	0.22478	0.22478	0.247481	0.247481	0.180101							1383	1028.07	4.49376	4.8425	5.25695	5.75843	6.37885	7.16831	8.21048	9.65693	11.8155	15.4282
1384	1221			4.49096															0.333407	0.262805	0.240192	0.204364	0.269609	0.247736	0.212539	0.258725	0.224638	0.224638	0.247325	0.247325	0.179987							1384	911.802	4.49096	4.83921	5.25301	5.75361	6.37281	7.16051	8.19997	9.64191	11.7921	15.3862
1385	1222			4.48818															0.333197	0.262639	0.24004	0.204235	0.269439	0.24758	0.212404	0.258561	0.224496	0.224496	0.247169	0.247169	0.179874							1385	821.84	4.48818	4.83592	5.24907	5.7488	6.36679	7.15273	8.18948	9.62694	11.7688	15.3444
1386	1223			4.48539															0.332987	0.262474	0.239889	0.204107	0.269269	0.247424	0.21227	0.258398	0.224355	0.224354	0.247013	0.247013	0.17976							1386	750.188	4.48539	4.83264	5.24514	5.744	6.36078	7.14497	8.17903	9.61202	11.7456	15.3028
1387	1224			4.48261															0.332777	0.262308	0.239737	0.203978	0.269099	0.247268	0.212137	0.258235	0.224213	0.224213	0.246857	0.246857	0.179647							1387	691.78	4.48261	4.82937	5.24122	5.73921	6.35479	7.13723	8.16861	9.59716	11.7225	15.2615
1388	1225			4.47984															0.332567	0.262143	0.239586	0.203849	0.26893	0.247112	0.212003	0.258072	0.224072	0.224072	0.246701	0.246701	0.179534							1388	643.259	4.47984	4.8261	5.2373	5.73443	6.34881	7.1295	8.15822	9.58234	11.6995	15.2204
1389	1226			4.47706															0.332358	0.261978	0.239436	0.203721	0.26876	0.246956	0.211869	0.25791	0.223931	0.223931	0.246546	0.246546	0.179421							1389	602.31	4.47706	4.82283	5.23339	5.72966	6.34284	7.1218	8.14785	9.56758	11.6766	15.1796
1390	1227			4.4743															0.332149	0.261813	0.239285	0.203593	0.268591	0.246801	0.211736	0.257748	0.22379	0.22379	0.246391	0.246391	0.179308							1390	567.287	4.4743	4.81957	5.22949	5.72489	6.33688	7.11411	8.13751	9.55287	11.6538	15.139
1391	1228			4.47153															0.33194	0.261649	0.239135	0.203465	0.268423	0.246646	0.211603	0.257586	0.223649	0.223649	0.246236	0.246236	0.179195							1391	536.988	4.47153	4.81631	5.22559	5.72014	6.33093	7.10644	8.12721	9.5382	11.6311	15.0986
1392	1229			4.46877															0.331731	0.261484	0.238984	0.203337	0.268254	0.246491	0.21147	0.257424	0.223509	0.223509	0.246082	0.246081	0.179082							1392	510.513	4.46877	4.81306	5.2217	5.71539	6.325	7.09879	8.11693	9.52359	11.6084	15.0585
1393	1230			4.46601															0.331523	0.26132	0.238834	0.203209	0.268086	0.246336	0.211337	0.257262	0.223369	0.223368	0.245927	0.245927	0.17897							1393	487.179	4.46601	4.80982	5.21782	5.71065	6.31908	7.09116	8.10668	9.50902	11.5859	15.0186
1394	1231			4.46326															0.331315	0.261156	0.238685	0.203082	0.267917	0.246182	0.211205	0.257101	0.223228	0.223228	0.245773	0.245773	0.178858							1394	466.454	4.46326	4.80657	5.21394	5.70592	6.31317	7.08354	8.09646	9.4945	11.5635	14.979
1395	1232			4.46051															0.331108	0.260993	0.238535	0.202955	0.26775	0.246027	0.211072	0.25694	0.223089	0.223088	0.245619	0.245619	0.178746							1395	447.92	4.46051	4.80334	5.21007	5.7012	6.30727	7.07595	8.08627	9.48003	11.5412	14.9396
1396	1233			4.45776															0.3309	0.260829	0.238386	0.202828	0.267582	0.245873	0.21094	0.256779	0.222949	0.222949	0.245465	0.245465	0.178634							1396	431.244	4.45776	4.80011	5.2062	5.69649	6.30139	7.06837	8.0761	9.46561	11.519	14.9004
1397	1234			4.45502															0.330693	0.260666	0.238236	0.202701	0.267414	0.245719	0.210808	0.256618	0.222809	0.222809	0.245311	0.245311	0.178522							1397	416.157	4.45502	4.79688	5.20235	5.69179	6.29551	7.06081	8.06597	9.45124	11.4968	14.8614
1398	1235			4.45228															0.330486	0.260503	0.238087	0.202574	0.267247	0.245566	0.210676	0.256458	0.22267	0.22267	0.245158	0.245158	0.17841							1398	402.439	4.45228	4.79366	5.19849	5.68709	6.28965	7.05326	8.05586	9.43692	11.4748	14.8227
1399	1236			4.44955															0.33028	0.26034	0.237939	0.202447	0.26708	0.245412	0.210545	0.256298	0.222531	0.222531	0.245005	0.245005	0.178299							1399	389.91	4.44955	4.79044	5.19465	5.6824	6.2838	7.04574	8.04578	9.42264	11.4529	14.7841
1400	1237			4.44681															0.330074	0.260178	0.23779	0.202321	0.266914	0.245259	0.210413	0.256138	0.222392	0.222392	0.244852	0.244852	0.178188							1400	378.418	4.44681	4.78722	5.19081	5.67773	6.27797	7.03823	8.03572	9.40841	11.431	14.7458
1401	1238			4.44409															0.329868	0.260015	0.237642	0.202195	0.266747	0.245106	0.210282	0.255978	0.222253	0.222253	0.244699	0.244699	0.178076							1401	367.838	4.44409	4.78402	5.18697	5.67306	6.27214	7.03074	8.0257	9.39423	11.4093	14.7078
1402	1239			4.44136															0.329662	0.259853	0.237494	0.202069	0.266581	0.244953	0.210151	0.255818	0.222115	0.222114	0.244547	0.244546	0.177965							1402	358.063	4.44136	4.78081	5.18315	5.6684	6.26633	7.02327	8.0157	9.3801	11.3876	14.6699
1403	1240			4.43864															0.329457	0.259691	0.237346	0.201943	0.266415	0.244801	0.21002	0.255659	0.221976	0.221976	0.244394	0.244394	0.177855							1403	349.003	4.43864	4.77761	5.17932	5.66374	6.26053	7.01581	8.00573	9.36601	11.366	14.6322
1404	1241			4.43593															0.329252	0.25953	0.237198	0.201817	0.266249	0.244648	0.209889	0.2555	0.221838	0.221838	0.244242	0.244242	0.177744							1404	340.58	4.43593	4.77442	5.17551	5.6591	6.25474	7.00837	7.99579	9.35197	11.3445	14.5948
1405	1242			4.43321															0.329047	0.259368	0.23705	0.201692	0.266083	0.244496	0.209759	0.255341	0.2217	0.2217	0.24409	0.24409	0.177633							1405	332.728	4.43321	4.77123	5.1717	5.65446	6.24896	7.00095	7.98587	9.33797	11.3231	14.5576
1406	1243			4.4305															0.328842	0.259207	0.236903	0.201566	0.265918	0.244344	0.209628	0.255182	0.221562	0.221562	0.243938	0.243938	0.177523							1406	325.388	4.4305	4.76805	5.1679	5.64983	6.24319	6.99355	7.97598	9.32402	11.3018	14.5205
1407	1244			4.4278															0.328638	0.259046	0.236756	0.201441	0.265753	0.244192	0.209498	0.255024	0.221425	0.221424	0.243787	0.243787	0.177413							1407	318.511	4.4278	4.76487	5.1641	5.64522	6.23744	6.98616	7.96612	9.31012	11.2806	14.4837
1408	1245			4.42509															0.328434	0.258885	0.236609	0.201316	0.265588	0.244041	0.209368	0.254865	0.221287	0.221287	0.243636	0.243636	0.177302							1408	312.053	4.42509	4.76169	5.16031	5.6406	6.2317	6.9788	7.95628	9.29626	11.2594	14.4471
1409	1246			4.4224															0.32823	0.258725	0.236462	0.201191	0.265423	0.243889	0.209238	0.254707	0.22115	0.22115	0.243485	0.243484	0.177193							1409	305.975	4.4224	4.75852	5.15653	5.636	6.22597	6.97144	7.94647	9.28245	11.2384	14.4107
1410	1247			4.4197															0.328027	0.258564	0.236316	0.201067	0.265259	0.243738	0.209109	0.254549	0.221013	0.221013	0.243334	0.243334	0.177083							1410	300.245	4.4197	4.75535	5.15275	5.63141	6.22025	6.96411	7.93669	9.26868	11.2174	14.3745
1411	1248			4.41701															0.327824	0.258404	0.236169	0.200942	0.265094	0.243587	0.208979	0.254392	0.220876	0.220876	0.243183	0.243183	0.176973							1411	292.245	4.41701	4.75219	5.14898	5.62682	6.21454	6.95679	7.92694	9.25496	11.1966	14.3385
1412	1249			4.41432															0.327621	0.258244	0.236023	0.200818	0.26493	0.243437	0.20885	0.254234	0.220739	0.220739	0.243033	0.243032	0.176864							1412	285.766	4.41432	4.74903	5.14521	5.62224	6.20884	6.94949	7.91721	9.24128	11.1758	14.3027
1413	1250			4.41164															0.327419	0.258085	0.235877	0.200694	0.264766	0.243286	0.208721	0.254077	0.220603	0.220603	0.242882	0.242882	0.176754							1413	279.812	4.41164	4.74588	5.14145	5.61767	6.20316	6.94221	7.9075	9.22765	11.1551	14.2671
1414	1251			4.40896															0.327216	0.257925	0.235732	0.20057	0.264603	0.243136	0.208592	0.25392	0.220467	0.220466	0.242732	0.242732	0.176645							1414	274.314	4.40896	4.74273	5.1377	5.61311	6.19748	6.93494	7.89783	9.21406	11.1344	14.2316
1415	1252			4.40628															0.327014	0.257766	0.235586	0.200446	0.264439	0.242986	0.208463	0.253763	0.220331	0.22033	0.242582	0.242582	0.176536							1415	269.218	4.40628	4.73959	5.13395	5.60856	6.19182	6.92769	7.88818	9.20051	11.1139	14.1964
1416	1253			4.40361															0.326812	0.257607	0.235441	0.200322	0.264276	0.242836	0.208334	0.253607	0.220195	0.220194	0.242433	0.242433	0.176427							1416	264.476	4.40361	4.73645	5.13021	5.60401	6.18617	6.92045	7.87855	9.18701	11.0934	14.1614
1417	1254			4.40094															0.326611	0.257448	0.235296	0.200199	0.264113	0.242686	0.208206	0.253451	0.220059	0.220059	0.242283	0.242283	0.176318							1417	260.05	4.40094	4.73332	5.12647	5.59948	6.18053	6.91324	7.86895	9.17355	11.0731	14.1265
1418	1255			4.39827															0.32641	0.25729	0.235151	0.200075	0.263951	0.242537	0.208078	0.253294	0.219923	0.219923	0.242134	0.242134	0.17621							1418	255.905	4.39827	4.73019	5.12274	5.59495	6.1749	6.90604	7.85938	9.16014	11.0528	14.0919
1419	1256			4.39561															0.326209	0.257131	0.235006	0.199952	0.263788	0.242387	0.20795	0.253138	0.219788	0.219788	0.241985	0.241985	0.176101							1419	252.012	4.39561	4.72706	5.11902	5.59042	6.16929	6.89885	7.84983	9.14677	11.0326	14.0574
1420	1257			4.39295															0.326008	0.256973	0.234861	0.199829	0.263626	0.242238	0.207822	0.252983	0.219653	0.219653	0.241836	0.241836	0.175993							1420	248.348	4.39295	4.72394	5.1153	5.58591	6.16368	6.89168	7.84031	9.13344	11.0124	14.0231
1421	1258			4.39029															0.325808	0.256815	0.234717	0.199706	0.263464	0.242089	0.207694	0.252827	0.219518	0.219518	0.241687	0.241687	0.175885							1421	244.889	4.39029	4.72083	5.11159	5.58141	6.15809	6.88453	7.83081	9.12015	10.9924	13.989
1422	1259			4.38764															0.325608	0.256657	0.234573	0.199584	0.263302	0.241941	0.207566	0.252672	0.219383	0.219383	0.241539	0.241539	0.175777							1422	241.617	4.38764	4.71772	5.10788	5.57691	6.1525	6.8774	7.82134	9.10691	10.9724	13.9551
1423	1260			4.38499															0.325408	0.2565	0.234429	0.199461	0.263141	0.241792	0.207439	0.252517	0.219248	0.219248	0.241391	0.241391	0.175669							1423	238.515	4.38499	4.71461	5.10418	5.57242	6.14693	6.87028	7.81189	9.09371	10.9525	13.9214
1424	1261			4.38235															0.325208	0.256343	0.234285	0.199339	0.262979	0.241644	0.207312	0.252362	0.219114	0.219114	0.241243	0.241243	0.175561							1424	235.569	4.38235	4.71151	5.10049	5.56794	6.14137	6.86318	7.80247	9.08055	10.9327	13.8878
1425	1262			4.37971															0.325009	0.256185	0.234141	0.199217	0.262818	0.241496	0.207185	0.252207	0.21898	0.218979	0.241095	0.241095	0.175453							1425	232.765	4.37971	4.70841	5.0968	5.56347	6.13582	6.85609	7.79308	9.06743	10.913	13.8544
1426	1263			4.37707															0.32481	0.256029	0.233998	0.199095	0.262657	0.241348	0.207058	0.252053	0.218845	0.218845	0.240947	0.240947	0.175346							1426	230.093	4.37707	4.70532	5.09311	5.559	6.13028	6.84902	7.7837	9.05435	10.8933	13.8212
1427	1264			4.37444															0.324611	0.255872	0.233855	0.198973	0.262496	0.2412	0.206931	0.251899	0.218711	0.218711	0.2408	0.2408	0.175239							1427	227.542	4.37444	4.70223	5.08944	5.55454	6.12476	6.84196	7.77436	9.04132	10.8738	13.7882
1428	1265			4.3718															0.324413	0.255715	0.233712	0.198851	0.262336	0.241053	0.206805	0.251745	0.218578	0.218578	0.240652	0.240652	0.175132							1428	225.102	4.3718	4.69914	5.08577	5.55009	6.11924	6.83493	7.76503	9.02832	10.8543	13.7553
1429	1266			4.36918															0.324214	0.255559	0.233569	0.19873	0.262175	0.240905	0.206678	0.251591	0.218444	0.218444	0.240505	0.240505	0.175025							1429	222.683	4.36918	4.69606	5.0821	5.54565	6.11373	6.8279	7.75574	9.01537	10.8349	13.7226
1430	1267			4.36655															0.324016	0.255403	0.233426	0.198608	0.262015	0.240758	0.206552	0.251437	0.218311	0.218311	0.240359	0.240359	0.174918							1430	220.377	4.36655	4.69299	5.07844	5.54122	6.10824	6.8209	7.74646	9.00246	10.8155	13.6901
1431	1268			4.36393															0.323819	0.255247	0.233284	0.198487	0.261856	0.240611	0.206426	0.251284	0.218178	0.218177	0.240212	0.240212	0.174811							1431	218.161	4.36393	4.68992	5.07479	5.53679	6.10275	6.81391	7.73721	8.98959	10.7962	13.6578
1432	1269			4.36131															0.323621	0.255092	0.233142	0.198366	0.261696	0.240465	0.2063	0.251131	0.218045	0.218044	0.240065	0.240065	0.174704							1432	216.031	4.36131	4.68685	5.07114	5.53237	6.09728	6.80693	7.72799	8.97676	10.7771	13.6256
1433	1270			4.3587															0.323424	0.254936	0.233	0.198245	0.261536	0.240318	0.206175	0.250978	0.217912	0.217912	0.239919	0.239919	0.174598							1433	213.98	4.3587	4.68379	5.0675	5.52796	6.09182	6.79997	7.71879	8.96397	10.7579	13.5936
1434	1271			4.35609															0.323227	0.254781	0.232858	0.198124	0.261377	0.240172	0.206049	0.250825	0.217779	0.217779	0.239773	0.239773	0.174492							1434	212.003	4.35609	4.68073	5.06386	5.52356	6.08637	6.79303	7.70961	8.95122	10.7389	13.5617
1435	1272			4.35348															0.323031	0.254626	0.232716	0.198004	0.261218	0.240026	0.205924	0.250672	0.217647	0.217646	0.239627	0.239627	0.174385							1435	210.096	4.35348	4.67768	5.06023	5.51916	6.08092	6.7861	7.70046	8.93851	10.7199	13.53
1436	1273			4.35088															0.322834	0.254471	0.232575	0.197884	0.261059	0.23988	0.205798	0.25052	0.217514	0.217514	0.239482	0.239482	0.174279							1436	208.254	4.35088	4.67463	5.05661	5.51478	6.07549	6.77919	7.69133	8.92584	10.701	13.4985
1437	1274			4.34828															0.322638	0.254317	0.232433	0.197763	0.260901	0.239734	0.205673	0.250368	0.217382	0.217382	0.239336	0.239336	0.174174							1437	206.473	4.34828	4.67158	5.05299	5.5104	6.07007	6.77229	7.68223	8.91321	10.6822	13.4672
1438	1275			4.34568															0.322442	0.254162	0.232292	0.197643	0.260742	0.239589	0.205549	0.250216	0.21725	0.21725	0.239191	0.239191	0.174068							1438	204.751	4.34568	4.66854	5.04938	5.50602	6.06467	6.76541	7.67315	8.90062	10.6635	13.436
1439	1276			4.34309															0.322247	0.254008	0.232151	0.197523	0.260584	0.239443	0.205424	0.250064	0.217118	0.217118	0.239046	0.239046	0.173962							1439	203.083	4.34309	4.66551	5.04577	5.50166	6.05927	6.75854	7.66409	8.88806	10.6448	13.4049
1440	1277			4.3405															0.322051	0.253854	0.232011	0.197404	0.260426	0.239298	0.205299	0.249912	0.216987	0.216987	0.238901	0.238901	0.173857							1440	201.466	4.3405	4.66248	5.04217	5.4973	6.05388	6.75169	7.65506	8.87555	10.6262	13.374
1441	1278			4.33792															0.321856	0.2537	0.23187	0.197284	0.260269	0.239153	0.205175	0.249761	0.216855	0.216855	0.238756	0.238756	0.173751							1441	199.899	4.33792	4.65945	5.03857	5.49295	6.0485	6.74485	7.64605	8.86307	10.6076	13.3433
1442	1279			4.33533															0.321661	0.253547	0.23173	0.197165	0.260111	0.239008	0.205051	0.24961	0.216724	0.216724	0.238612	0.238612	0.173646							1442	198.378	4.33533	4.65643	5.03498	5.48861	6.04313	6.73803	7.63706	8.85064	10.5892	13.3127
1443	1280			4.33275															0.321467	0.253393	0.23159	0.197045	0.259954	0.238864	0.204927	0.249459	0.216593	0.216593	0.238467	0.238467	0.173541							1443	196.901	4.33275	4.65341	5.03139	5.48428	6.03778	6.73123	7.62809	8.83824	10.5708	13.2823
1444	1281			4.33018															0.321273	0.25324	0.23145	0.196926	0.259797	0.238719	0.204803	0.249308	0.216462	0.216462	0.238323	0.238323	0.173436							1444	195.465	4.33018	4.65039	5.02781	5.47995	6.03243	6.72444	7.61915	8.82588	10.5525	13.252
1445	1282			4.3276															0.321079	0.253087	0.23131	0.196807	0.25964	0.238575	0.204679	0.249157	0.216331	0.216331	0.238179	0.238179	0.173332							1445	194.069	4.3276	4.64738	5.02424	5.47563	6.0271	6.71766	7.61024	8.81356	10.5342	13.2219
1446	1283			4.32503															0.320885	0.252935	0.23117	0.196689	0.259483	0.238431	0.204556	0.249007	0.216201	0.216201	0.238035	0.238035	0.173227							1446	192.711	4.32503	4.64438	5.02067	5.47132	6.02177	6.7109	7.60134	8.80127	10.516	13.192
1447	1284			4.32247															0.320691	0.252782	0.231031	0.19657	0.259326	0.238288	0.204432	0.248857	0.21607	0.21607	0.237892	0.237892	0.173123							1447	191.388	4.32247	4.64137	5.01711	5.46701	6.01646	6.70416	7.59247	8.78903	10.4979	13.1621
1448	1285			4.31991															0.320498	0.25263	0.230892	0.196452	0.25917	0.238144	0.204309	0.248707	0.21594	0.21594	0.237749	0.237748	0.173018							1448	190.1	4.31991	4.63838	5.01355	5.46272	6.01115	6.69743	7.58362	8.77682	10.4799	13.1325
1449	1286			4.31735															0.320305	0.252478	0.230753	0.196333	0.259014	0.238001	0.204186	0.248557	0.21581	0.21581	0.237605	0.237605	0.172914							1449	188.844	4.31735	4.63538	5.01	5.45843	6.00586	6.69071	7.57479	8.76465	10.4619	13.103
1450	1287			4.31479															0.320112	0.252326	0.230614	0.196215	0.258858	0.237857	0.204063	0.248407	0.21568	0.21568	0.237462	0.237462	0.17281							1450	187.62	4.31479	4.6324	5.00646	5.45415	6.00057	6.68401	7.56599	8.75251	10.444	13.0736
1451	1288			4.31224															0.31992	0.252174	0.230475	0.196097	0.258703	0.237714	0.203941	0.248258	0.215551	0.21555	0.23732	0.23732	0.172706							1451	186.425	4.31224	4.62941	5.00291	5.44987	5.9953	6.67732	7.55721	8.74041	10.4261	13.0443
1452	1289			4.30969															0.319728	0.252022	0.230337	0.195979	0.258547	0.237571	0.203818	0.248109	0.215421	0.215421	0.237177	0.237177	0.172602							1452	185.259	4.30969	4.62643	4.99938	5.4456	5.99004	6.67065	7.54845	8.72835	10.4084	13.0153
1453	1290			4.30714															0.319536	0.251871	0.230198	0.195862	0.258392	0.237429	0.203696	0.24796	0.215292	0.215291	0.237035	0.237034	0.172499							1453	184.12	4.30714	4.62346	4.99585	5.44134	5.98478	6.664	7.53971	8.71633	10.3907	12.9863
1454	1291			4.3046															0.319344	0.25172	0.23006	0.195744	0.258237	0.237286	0.203573	0.247811	0.215163	0.215162	0.236892	0.236892	0.172395							1454	183.008	4.3046	4.62048	4.99233	5.43709	5.97954	6.65735	7.531	8.70434	10.373	12.9575
1455	1292			4.30206															0.319152	0.251569	0.229922	0.195627	0.258082	0.237144	0.203451	0.247663	0.215034	0.215033	0.23675	0.23675	0.172292							1455	181.92	4.30206	4.61752	4.98881	5.43285	5.97431	6.65073	7.52231	8.69239	10.3554	12.9288
1456	1293			4.29952															0.318961	0.251418	0.229784	0.195509	0.257927	0.237002	0.203329	0.247514	0.214905	0.214904	0.236608	0.236608	0.172189							1456	180.857	4.29952	4.61455	4.98529	5.42861	5.96908	6.64411	7.51364	8.68047	10.3379	12.9003
1457	1294			4.29699															0.31877	0.251268	0.229647	0.195392	0.257773	0.23686	0.203208	0.247366	0.214776	0.214776	0.236467	0.236467	0.172085							1457	179.816	4.29699	4.61159	4.98179	5.42438	5.96387	6.63752	7.50499	8.66859	10.3205	12.8719
1458	1295			4.29446															0.318579	0.251117	0.229509	0.195276	0.257619	0.236718	0.203086	0.247218	0.214647	0.214647	0.236325	0.236325	0.171982							1458	178.798	4.29446	4.60864	4.97828	5.42015	5.95867	6.63093	7.49636	8.65675	10.3031	12.8437
1459	1296			4.29193															0.318389	0.250967	0.229372	0.195159	0.257465	0.236577	0.202965	0.24707	0.214519	0.214519	0.236184	0.236184	0.17188							1459	177.801	4.29193	4.60569	4.97479	5.41594	5.95347	6.62436	7.48776	8.64494	10.2858	12.8156
1460	1297			4.28941															0.318199	0.250817	0.229235	0.195042	0.257311	0.236435	0.202843	0.246923	0.214391	0.214391	0.236043	0.236043	0.171777							1460	176.825	4.28941	4.60274	4.9713	5.41173	5.94829	6.61781	7.47917	8.63316	10.2685	12.7876
1461	1298			4.28689															0.318009	0.250668	0.229098	0.194926	0.257157	0.236294	0.202722	0.246775	0.214263	0.214263	0.235902	0.235902	0.171674							1461	175.869	4.28689	4.5998	4.96781	5.40753	5.94312	6.61126	7.47061	8.62143	10.2513	12.7597
1462	1299			4.28438															0.317819	0.250518	0.228962	0.194809	0.257004	0.236153	0.202601	0.246628	0.214135	0.214135	0.235761	0.235761	0.171572							1462	174.931	4.28438	4.59686	4.96433	5.40333	5.93795	6.60474	7.46207	8.60972	10.2342	12.732
1463	1300			4.28186															0.31763	0.250369	0.228825	0.194693	0.256851	0.236013	0.202481	0.246481	0.214007	0.214007	0.235621	0.235621	0.17147							1463	174.012	4.28186	4.59392	4.96085	5.39915	5.9328	6.59822	7.45355	8.59805	10.2172	12.7045
1464	1301			4.27935															0.31744	0.25022	0.228689	0.194577	0.256698	0.235872	0.20236	0.246334	0.21388	0.21388	0.23548	0.23548	0.171368							1464	173.111	4.27935	4.59099	4.95738	5.39497	5.92766	6.59173	7.44506	8.58642	10.2002	12.677
1465	1302			4.27685															0.317251	0.250071	0.228553	0.194461	0.256545	0.235731	0.202239	0.246187	0.213753	0.213752	0.23534	0.23534	0.171266							1465	172.227	4.27685	4.58807	4.95392	5.39079	5.92252	6.58524	7.43658	8.57482	10.1832	12.6497
1466	1303			4.27434															0.317063	0.249922	0.228417	0.194346	0.256392	0.235591	0.202119	0.246041	0.213626	0.213625	0.2352	0.2352	0.171164							1466	171.36	4.27434	4.58515	4.95046	5.38663	5.9174	6.57877	7.42813	8.56326	10.1663	12.6225
1467	1304			4.27184															0.316874	0.249773	0.228281	0.19423	0.25624	0.235451	0.201999	0.245895	0.213499	0.213498	0.23506	0.23506	0.171062							1467	170.508	4.27184	4.58223	4.94701	5.38247	5.91229	6.57231	7.41969	8.55173	10.1495	12.5954
1468	1305			4.26934															0.316686	0.249625	0.228145	0.194115	0.256087	0.235311	0.201879	0.245749	0.213372	0.213371	0.234921	0.234921	0.17096							1468	169.672	4.26934	4.57931	4.94356	5.37831	5.90718	6.56587	7.41128	8.54023	10.1328	12.5685
1469	1306			4.26685															0.316498	0.249477	0.22801	0.194	0.255935	0.235172	0.201759	0.245603	0.213245	0.213245	0.234781	0.234781	0.170859							1469	168.851	4.26685	4.57641	4.94011	5.37417	5.90209	6.55944	7.40289	8.52877	10.1161	12.5417
1470	1307			4.26436															0.31631	0.249329	0.227875	0.193885	0.255784	0.235032	0.201639	0.245457	0.213119	0.213118	0.234642	0.234642	0.170757							1470	168.044	4.26436	4.5735	4.93668	5.37003	5.897	6.55303	7.39452	8.51734	10.0994	12.515
1471	1308			4.26187															0.316123	0.249181	0.22774	0.19377	0.255632	0.234893	0.20152	0.245312	0.212992	0.212992	0.234503	0.234503	0.170656							1471	167.251	4.26187	4.5706	4.93324	5.3659	5.89193	6.54663	7.38617	8.50595	10.0829	12.4885
1472	1309			4.25939															0.315935	0.249033	0.227605	0.193655	0.255481	0.234754	0.201401	0.245166	0.212866	0.212866	0.234364	0.234364	0.170555							1472	166.472	4.25939	4.5677	4.92982	5.36178	5.88686	6.54024	7.37784	8.49459	10.0664	12.462
1473	1310			4.25691															0.315748	0.248886	0.22747	0.19354	0.255329	0.234615	0.201281	0.245021	0.21274	0.21274	0.234225	0.234225	0.170454							1473	165.706	4.25691	4.56481	4.92639	5.35766	5.8818	6.53387	7.36953	8.48326	10.0499	12.4357
1474	1311			4.25443															0.315562	0.248739	0.227335	0.193426	0.255178	0.234476	0.201162	0.244876	0.212614	0.212614	0.234087	0.234087	0.170353							1474	164.952	4.25443	4.56192	4.92298	5.35355	5.87676	6.52751	7.36124	8.47196	10.0335	12.4095
1475	1312			4.25195															0.315375	0.248592	0.227201	0.193311	0.255027	0.234337	0.201043	0.244731	0.212489	0.212488	0.233948	0.233948	0.170253							1475	164.211	4.25195	4.55903	4.91956	5.34945	5.87172	6.52116	7.35298	8.4607	10.0172	12.3835
1476	1313			4.24948															0.315189	0.248445	0.227067	0.193197	0.254877	0.234199	0.200925	0.244587	0.212363	0.212363	0.23381	0.23381	0.170152							1476	163.482	4.24948	4.55615	4.91616	5.34535	5.86669	6.51483	7.34473	8.44947	10.0009	12.3575
1477	1314			4.24701															0.315003	0.248298	0.226933	0.193083	0.254726	0.234061	0.200806	0.244442	0.212238	0.212237	0.233672	0.233672	0.170052							1477	162.765	4.24701	4.55327	4.91276	5.34126	5.86167	6.50851	7.3365	8.43828	9.98467	12.3317
1478	1315			4.24455															0.314817	0.248152	0.226799	0.192969	0.254576	0.233923	0.200688	0.244298	0.212112	0.212112	0.233534	0.233534	0.169951							1478	162.059	4.24455	4.5504	4.90936	5.33718	5.85666	6.5022	7.3283	8.42711	9.96851	12.306
1479	1316			4.24209															0.314631	0.248005	0.226665	0.192856	0.254426	0.233785	0.200569	0.244154	0.211987	0.211987	0.233397	0.233397	0.169851							1479	161.364	4.24209	4.54753	4.90597	5.3331	5.85166	6.49591	7.32011	8.41598	9.9524	12.2804
1480	1317			4.23963															0.314446	0.247859	0.226532	0.192742	0.254276	0.233647	0.200451	0.24401	0.211863	0.211862	0.233259	0.233259	0.169751							1480	160.679	4.23963	4.54466	4.90258	5.32903	5.84667	6.48963	7.31194	8.40489	9.93635	12.2549
1481	1318			4.23717															0.314261	0.247713	0.226398	0.192629	0.254127	0.23351	0.200333	0.243867	0.211738	0.211738	0.233122	0.233122	0.169651							1481	160.005	4.23717	4.5418	4.8992	5.32497	5.84169	6.48336	7.3038	8.39382	9.92036	12.2296
1482	1319			4.23472															0.314076	0.247568	0.226265	0.192515	0.253977	0.233372	0.200215	0.243723	0.211613	0.211613	0.232985	0.232985	0.169551							1482	159.341	4.23472	4.53895	4.89583	5.32092	5.83672	6.47711	7.29567	8.38278	9.90443	12.2043
1483	1320			4.23227															0.313892	0.247422	0.226132	0.192402	0.253828	0.233235	0.200098	0.24358	0.211489	0.211489	0.232848	0.232848	0.169452							1483	158.686	4.23227	4.53609	4.89246	5.31687	5.83176	6.47087	7.28757	8.37178	9.88855	12.1792
1484	1321			4.22982															0.313707	0.247277	0.225999	0.192289	0.253679	0.233098	0.19998	0.243437	0.211365	0.211365	0.232711	0.232711	0.169352							1484	158.042	4.22982	4.53324	4.88909	5.31283	5.82681	6.46465	7.27948	8.36081	9.87273	12.1542
1485	1322			4.22738															0.313523	0.247132	0.225867	0.192176	0.25353	0.232961	0.199863	0.243294	0.211241	0.21124	0.232574	0.232574	0.169253							1485	157.406	4.22738	4.5304	4.88573	5.30879	5.82186	6.45843	7.27141	8.34987	9.85696	12.1293
1486	1323			4.22494															0.313339	0.246987	0.225734	0.192063	0.253381	0.232825	0.199746	0.243152	0.211117	0.211117	0.232438	0.232438	0.169154							1486	156.78	4.22494	4.52755	4.88237	5.30476	5.81693	6.45223	7.26337	8.33897	9.84125	12.1045
1487	1324			4.2225															0.313156	0.246842	0.225602	0.191951	0.253233	0.232688	0.199629	0.243009	0.210993	0.210993	0.232302	0.232302	0.169054							1487	156.162	4.2225	4.52472	4.87902	5.30074	5.812	6.44605	7.25534	8.32809	9.8256	12.0798
1488	1325			4.22007															0.312972	0.246697	0.22547	0.191838	0.253084	0.232552	0.199512	0.242867	0.210869	0.210869	0.232166	0.232166	0.168955							1488	155.553	4.22007	4.52188	4.87568	5.29673	5.80709	6.43987	7.24733	8.31724	9.80999	12.0552
1489	1326			4.21764															0.312789	0.246553	0.225338	0.191726	0.252936	0.232416	0.199395	0.242725	0.210746	0.210746	0.23203	0.23203	0.168857							1489	154.952	4.21764	4.51905	4.87234	5.29272	5.80218	6.43371	7.23934	8.30643	9.79445	12.0308
1490	1327			4.21521															0.312606	0.246409	0.225206	0.191614	0.252788	0.23228	0.199278	0.242583	0.210623	0.210623	0.231894	0.231894	0.168758							1490	154.359	4.21521	4.51623	4.869	5.28872	5.79728	6.42756	7.23137	8.29565	9.77895	12.0064
1491	1328			4.21278															0.312423	0.246265	0.225075	0.191502	0.252641	0.232144	0.199162	0.242441	0.2105	0.210499	0.231759	0.231759	0.168659							1491	153.775	4.21278	4.5134	4.86567	5.28473	5.79239	6.42143	7.22342	8.28489	9.76352	11.9822
1492	1329			4.21036															0.312241	0.246121	0.224943	0.19139	0.252493	0.232008	0.199045	0.242299	0.210377	0.210377	0.231623	0.231623	0.168561							1492	153.198	4.21036	4.51059	4.86235	5.28074	5.78751	6.41531	7.21549	8.27417	9.74813	11.958
1493	1330			4.20794															0.312059	0.245977	0.224812	0.191279	0.252346	0.231873	0.198929	0.242158	0.210254	0.210254	0.231488	0.231488	0.168462							1493	152.628	4.20794	4.50777	4.85903	5.27676	5.78264	6.4092	7.20758	8.26348	9.7328	11.934
1494	1331			4.20553															0.311877	0.245834	0.224681	0.191167	0.252198	0.231738	0.198813	0.242017	0.210131	0.210131	0.231353	0.231353	0.168364							1494	152.066	4.20553	4.50496	4.85571	5.27278	5.77778	6.4031	7.19969	8.25282	9.71752	11.9101
1495	1332			4.20311															0.311695	0.245691	0.22455	0.191056	0.252051	0.231603	0.198697	0.241876	0.210009	0.210009	0.231218	0.231218	0.168266							1495	151.512	4.20311	4.50215	4.8524	5.26881	5.77293	6.39702	7.19182	8.24219	9.70229	11.8863
1496	1333			4.2007															0.311513	0.245548	0.224419	0.190944	0.251905	0.231468	0.198582	0.241735	0.209887	0.209886	0.231084	0.231084	0.168168						Well 14	1496	1408.34	4.2007	4.49935	4.8491	5.26485	5.76809	6.39095	7.18396	8.23159	9.68712	11.8626
1497	1334			4.1983															0.311332	0.245405	0.224288	0.190833	0.251758	0.231333	0.198466	0.241594	0.209764	0.209764	0.230949	0.230949	0.16807							1497	1188.28	4.1983	4.49655	4.8458	5.2609	5.76325	6.38489	7.17613	8.22102	9.672	11.839
1498	1335			4.19589															0.311151	0.245262	0.224158	0.190722	0.251612	0.231199	0.198351	0.241453	0.209642	0.209642	0.230815	0.230815	0.167972							1498	1032.27	4.19589	4.49376	4.8425	5.25695	5.75843	6.37885	7.16831	8.21048	9.65693	11.8155
1499	1336			4.19349															0.31097	0.245119	0.224028	0.190611	0.251465	0.231064	0.198235	0.241313	0.209521	0.20952	0.230681	0.230681	0.167875							1499	915.996	4.19349	4.49096	4.83921	5.25301	5.75361	6.37281	7.16051	8.19997	9.64191	11.7921
1500	1337			4.1911															0.310789	0.244977	0.223897	0.190501	0.251319	0.23093	0.19812	0.241173	0.209399	0.209399	0.230547	0.230547	0.167777							1500	826.031	4.1911	4.48818	4.83592	5.24907	5.7488	6.36679	7.15273	8.18948	9.62694	11.7688
1501	1338			4.1887															0.310609	0.244835	0.223768	0.19039	0.251174	0.230796	0.198005	0.241033	0.209277	0.209277	0.230413	0.230413	0.16768							1501	754.376	4.1887	4.48539	4.83264	5.24514	5.744	6.36078	7.14497	8.17903	9.61202	11.7456
1502	1339			4.18631															0.310429	0.244693	0.223638	0.19028	0.251028	0.230662	0.19789	0.240893	0.209156	0.209156	0.230279	0.230279	0.167583							1502	695.966	4.18631	4.48261	4.82937	5.24122	5.73921	6.35479	7.13723	8.16861	9.59716	11.7225
1503	1340			4.18392															0.310249	0.244551	0.223508	0.190169	0.250882	0.230528	0.197776	0.240754	0.209035	0.209035	0.230146	0.230146	0.167485							1503	647.443	4.18392	4.47984	4.8261	5.2373	5.73443	6.34881	7.1295	8.15822	9.58234	11.6995
1504	1341			4.18154															0.310069	0.244409	0.223379	0.190059	0.250737	0.230395	0.197661	0.240614	0.208914	0.208913	0.230012	0.230012	0.167388							1504	606.492	4.18154	4.47706	4.82283	5.23339	5.72966	6.34284	7.1218	8.14785	9.56758	11.6766
1505	1342			4.17915															0.30989	0.244268	0.223249	0.189949	0.250592	0.230262	0.197547	0.240475	0.208793	0.208793	0.229879	0.229879	0.167292							1505	571.467	4.17915	4.4743	4.81957	5.22949	5.72489	6.33688	7.11411	8.13751	9.55287	11.6538
1506	1343			4.17678															0.309711	0.244127	0.22312	0.189839	0.250447	0.230128	0.197433	0.240336	0.208672	0.208672	0.229746	0.229746	0.167195							1506	541.165	4.17678	4.47153	4.81631	5.22559	5.72014	6.33093	7.10644	8.12721	9.5382	11.6311
1507	1344			4.1744															0.309532	0.243986	0.222991	0.18973	0.250302	0.229995	0.197318	0.240197	0.208551	0.208551	0.229614	0.229614	0.167098							1507	514.688	4.1744	4.46877	4.81306	5.2217	5.71539	6.325	7.09879	8.11693	9.52359	11.6084
1508	1345			4.17203															0.309353	0.243845	0.222863	0.18962	0.250158	0.229863	0.197204	0.240058	0.208431	0.208431	0.229481	0.229481	0.167002							1508	491.351	4.17203	4.46601	4.80982	5.21782	5.71065	6.31908	7.09116	8.10668	9.50902	11.5859
1509	1346			4.16965															0.309174	0.243704	0.222734	0.189511	0.250013	0.22973	0.197091	0.23992	0.208311	0.20831	0.229349	0.229348	0.166905							1509	470.623	4.16965	4.46326	4.80657	5.21394	5.70592	6.31317	7.08354	8.09646	9.4945	11.5635
1510	1347			4.16729															0.308996	0.243563	0.222605	0.189401	0.249869	0.229597	0.196977	0.239781	0.208191	0.20819	0.229216	0.229216	0.166809							1510	452.087	4.16729	4.46051	4.80334	5.21007	5.7012	6.30727	7.07595	8.08627	9.48003	11.5412
1511	1348			4.16492															0.308818	0.243423	0.222477	0.189292	0.249725	0.229465	0.196863	0.239643	0.208071	0.20807	0.229084	0.229084	0.166713							1511	435.409	4.16492	4.45776	4.80011	5.2062	5.69649	6.30139	7.06837	8.0761	9.46561	11.519
1512	1349			4.16256															0.30864	0.243283	0.222349	0.189183	0.249581	0.229333	0.19675	0.239505	0.207951	0.20795	0.228952	0.228952	0.166617							1512	420.32	4.16256	4.45502	4.79688	5.20235	5.69179	6.29551	7.06081	8.06597	9.45124	11.4968
1513	1350			4.1602															0.308462	0.243143	0.222221	0.189074	0.249438	0.229201	0.196637	0.239367	0.207831	0.207831	0.22882	0.22882	0.166521							1513	406.6	4.1602	4.45228	4.79366	5.19849	5.68709	6.28965	7.05326	8.05586	9.43692	11.4748
1514	1351			4.15785															0.308285	0.243003	0.222093	0.188965	0.249294	0.229069	0.196524	0.23923	0.207711	0.207711	0.228689	0.228689	0.166425							1514	394.068	4.15785	4.44955	4.79044	5.19465	5.6824	6.2838	7.04574	8.04578	9.42264	11.4529
1515	1352			4.15549															0.308108	0.242863	0.221966	0.188857	0.249151	0.228937	0.196411	0.239092	0.207592	0.207592	0.228557	0.228557	0.166329							1515	382.574	4.15549	4.44681	4.78722	5.19081	5.67773	6.27797	7.03823	8.03572	9.40841	11.431
1516	1353			4.15314															0.307931	0.242724	0.221838	0.188748	0.249008	0.228806	0.196298	0.238955	0.207473	0.207473	0.228426	0.228426	0.166234							1516	371.991	4.15314	4.44409	4.78402	5.18697	5.67306	6.27214	7.03074	8.0257	9.39423	11.4093
1517	1354			4.1508															0.307754	0.242584	0.221711	0.18864	0.248865	0.228675	0.196185	0.238818	0.207354	0.207354	0.228295	0.228295	0.166139							1517	362.214	4.1508	4.44136	4.78081	5.18315	5.6684	6.26633	7.02327	8.0157	9.3801	11.3876
1518	1355			4.14845															0.307578	0.242445	0.221584	0.188532	0.248722	0.228543	0.196073	0.238681	0.207235	0.207235	0.228164	0.228164	0.166043							1518	353.152	4.14845	4.43864	4.77761	5.17932	5.66374	6.26053	7.01581	8.00573	9.36601	11.366
1519	1356			4.14611															0.307401	0.242306	0.221457	0.188424	0.24858	0.228412	0.19596	0.238544	0.207116	0.207116	0.228033	0.228033	0.165948							1519	344.726	4.14611	4.43593	4.77442	5.17551	5.6591	6.25474	7.00837	7.99579	9.35197	11.3445
1520	1357			4.14377															0.307225	0.242168	0.22133	0.188316	0.248437	0.228282	0.195848	0.238407	0.206997	0.206997	0.227903	0.227903	0.165853							1520	336.871	4.14377	4.43321	4.77123	5.1717	5.65446	6.24896	7.00095	7.98587	9.33797	11.3231
1521	1358			4.14144															0.307049	0.242029	0.221203	0.188208	0.248295	0.228151	0.195736	0.238271	0.206879	0.206879	0.227772	0.227772	0.165758							1521	329.529	4.14144	4.4305	4.76805	5.1679	5.64983	6.24319	6.99355	7.97598	9.32402	11.3018
1522	1359			4.1391															0.306874	0.24189	0.221077	0.1881	0.248153	0.22802	0.195624	0.238134	0.206761	0.20676	0.227642	0.227642	0.165663							1522	322.65	4.1391	4.4278	4.76487	5.1641	5.64522	6.23744	6.98616	7.96612	9.31012	11.2806
1523	1360			4.13678															0.306698	0.241752	0.22095	0.187993	0.248011	0.22789	0.195512	0.237998	0.206642	0.206642	0.227512	0.227512	0.165569							1523	316.19	4.13678	4.42509	4.76169	5.16031	5.6406	6.2317	6.9788	7.95628	9.29626	11.2594
1524	1361			4.13445															0.306523	0.241614	0.220824	0.187886	0.247869	0.22776	0.195401	0.237862	0.206524	0.206524	0.227382	0.227382	0.165474							1524	310.11	4.13445	4.4224	4.75852	5.15653	5.636	6.22597	6.97144	7.94647	9.28245	11.2384
1525	1362			4.13212															0.306348	0.241476	0.220698	0.187778	0.247728	0.22763	0.195289	0.237726	0.206406	0.206406	0.227252	0.227252	0.16538							1525	304.377	4.13212	4.4197	4.75535	5.15275	5.63141	6.22025	6.96411	7.93669	9.26868	11.2174
1526	1363			4.1298															0.306173	0.241338	0.220572	0.187671	0.247587	0.2275	0.195178	0.237591	0.206289	0.206289	0.227122	0.227122	0.165285							1526	296.375	4.1298	4.41701	4.75219	5.14898	5.62682	6.21454	6.95679	7.92694	9.25496	11.1966
1527	1364			4.12749															0.305999	0.241201	0.220446	0.187564	0.247445	0.22737	0.195066	0.237455	0.206171	0.206171	0.226993	0.226993	0.165191							1527	289.894	4.12749	4.41432	4.74903	5.14521	5.62224	6.20884	6.94949	7.91721	9.24128	11.1758
1528	1365			4.12517															0.305825	0.241063	0.220321	0.187457	0.247304	0.227241	0.194955	0.23732	0.206054	0.206053	0.226864	0.226864	0.165097							1528	283.937	4.12517	4.41164	4.74588	5.14145	5.61767	6.20316	6.94221	7.9075	9.22765	11.1551
1529	1366			4.12286															0.30565	0.240926	0.220195	0.187351	0.247164	0.227112	0.194844	0.237185	0.205936	0.205936	0.226734	0.226734	0.165003							1529	278.437	4.12286	4.40896	4.74273	5.1377	5.61311	6.19748	6.93494	7.89783	9.21406	11.1344
1530	1367			4.12055															0.305477	0.240789	0.22007	0.187244	0.247023	0.226982	0.194733	0.23705	0.205819	0.205819	0.226605	0.226605	0.164909							1530	273.338	4.12055	4.40628	4.73959	5.13395	5.60856	6.19182	6.92769	7.88818	9.20051	11.1139
1531	1368			4.11824															0.305303	0.240652	0.219945	0.187138	0.246883	0.226853	0.194623	0.236915	0.205702	0.205702	0.226477	0.226477	0.164815							1531	268.594	4.11824	4.40361	4.73645	5.13021	5.60401	6.18617	6.92045	7.87855	9.18701	11.0934
1532	1369			4.11594															0.305129	0.240516	0.21982	0.187031	0.246742	0.226724	0.194512	0.236781	0.205585	0.205585	0.226348	0.226348	0.164722							1532	264.166	4.11594	4.40094	4.73332	5.12647	5.59948	6.18053	6.91324	7.86895	9.17355	11.0731
1533	1370			4.11364															0.304956	0.240379	0.219695	0.186925	0.246602	0.226596	0.194402	0.236646	0.205469	0.205468	0.226219	0.226219	0.164628							1533	260.018	4.11364	4.39827	4.73019	5.12274	5.59495	6.1749	6.90604	7.85938	9.16014	11.0528
1534	1371			4.11134															0.304783	0.240243	0.21957	0.186819	0.246462	0.226467	0.194291	0.236512	0.205352	0.205352	0.226091	0.226091	0.164535							1534	256.124	4.11134	4.39561	4.72706	5.11902	5.59042	6.16929	6.89885	7.84983	9.14677	11.0326
1535	1372			4.10904															0.30461	0.240106	0.219446	0.186713	0.246323	0.226339	0.194181	0.236378	0.205236	0.205235	0.225963	0.225963	0.164441							1535	252.457	4.10904	4.39295	4.72394	5.1153	5.58591	6.16368	6.89168	7.84031	9.13344	11.0124
1536	1373			4.10675															0.304438	0.23997	0.219322	0.186607	0.246183	0.226211	0.194071	0.236244	0.205119	0.205119	0.225835	0.225835	0.164348							1536	248.995	4.10675	4.39029	4.72083	5.11159	5.58141	6.15809	6.88453	7.83081	9.12015	10.9924
1537	1374			4.10446															0.304265	0.239835	0.219198	0.186502	0.246044	0.226082	0.193961	0.23611	0.205003	0.205003	0.225707	0.225707	0.164255							1537	245.721	4.10446	4.38764	4.71772	5.10788	5.57691	6.1525	6.8774	7.82134	9.10691	10.9724
1538	1375			4.10217															0.304093	0.239699	0.219073	0.186396	0.245905	0.225955	0.193852	0.235977	0.204887	0.204887	0.225579	0.225579	0.164162							1538	242.617	4.10217	4.38499	4.71461	5.10418	5.57242	6.14693	6.87028	7.81189	9.09371	10.9525
1539	1376			4.09989															0.303921	0.239563	0.21895	0.186291	0.245766	0.225827	0.193742	0.235843	0.204771	0.204771	0.225452	0.225452	0.164069							1539	239.669	4.09989	4.38235	4.71151	5.10049	5.56794	6.14137	6.86318	7.80247	9.08055	10.9327
1540	1377			4.09761															0.30375	0.239428	0.218826	0.186186	0.245627	0.225699	0.193633	0.23571	0.204656	0.204656	0.225324	0.225324	0.163977							1540	236.863	4.09761	4.37971	4.70841	5.0968	5.56347	6.13582	6.85609	7.79308	9.06743	10.913
1541	1378			4.09533															0.303578	0.239293	0.218702	0.18608	0.245488	0.225572	0.193523	0.235577	0.20454	0.20454	0.225197	0.225197	0.163884							1541	234.188	4.09533	4.37707	4.70532	5.09311	5.559	6.13028	6.84902	7.7837	9.05435	10.8933
1542	1379			4.09305															0.303407	0.239158	0.218579	0.185975	0.245349	0.225444	0.193414	0.235444	0.204425	0.204425	0.22507	0.22507	0.163792							1542	231.635	4.09305	4.37444	4.70223	5.08944	5.55454	6.12476	6.84196	7.77436	9.04132	10.8738
1543	1380			4.09078															0.303236	0.239023	0.218456	0.185871	0.245211	0.225317	0.193305	0.235311	0.20431	0.204309	0.224943	0.224943	0.163699							1543	229.193	4.09078	4.3718	4.69914	5.08577	5.55009	6.11924	6.83493	7.76503	9.02832	10.8543
1544	1381			4.08851															0.303065	0.238888	0.218333	0.185766	0.245073	0.22519	0.193196	0.235179	0.204194	0.204194	0.224817	0.224816	0.163607							1544	226.771	4.08851	4.36918	4.69606	5.0821	5.54565	6.11373	6.8279	7.75574	9.01537	10.8349
1545	1382			4.08624															0.302894	0.238754	0.21821	0.185661	0.244935	0.225064	0.193087	0.235046	0.204079	0.204079	0.22469	0.22469	0.163515							1545	224.463	4.08624	4.36655	4.69299	5.07844	5.54122	6.10824	6.8209	7.74646	9.00246	10.8155
1546	1383			4.08398															0.302724	0.238619	0.218087	0.185557	0.244797	0.224937	0.192979	0.234914	0.203965	0.203964	0.224563	0.224563	0.163423							1546	222.245	4.08398	4.36393	4.68992	5.07479	5.53679	6.10275	6.81391	7.73721	8.98959	10.7962
1547	1384			4.08172															0.302554	0.238485	0.217964	0.185452	0.244659	0.22481	0.19287	0.234782	0.20385	0.20385	0.224437	0.224437	0.163331							1547	220.113	4.08172	4.36131	4.68685	5.07114	5.53237	6.09728	6.80693	7.72799	8.97676	10.7771
1548	1385			4.07946															0.302384	0.238351	0.217842	0.185348	0.244522	0.224684	0.192762	0.23465	0.203735	0.203735	0.224311	0.224311	0.163239							1548	218.059	4.07946	4.3587	4.68379	5.0675	5.52796	6.09182	6.79997	7.71879	8.96397	10.7579
1549	1386			4.0772															0.302214	0.238217	0.217719	0.185244	0.244385	0.224558	0.192653	0.234518	0.203621	0.203621	0.224185	0.224185	0.163148							1549	216.08	4.0772	4.35609	4.68073	5.06386	5.52356	6.08637	6.79303	7.70961	8.95122	10.7389
1550	1387			4.07495															0.302044	0.238084	0.217597	0.18514	0.244247	0.224432	0.192545	0.234387	0.203507	0.203506	0.224059	0.224059	0.163056							1550	214.171	4.07495	4.35348	4.67768	5.06023	5.51916	6.08092	6.7861	7.70046	8.93851	10.7199
1551	1388			4.0727															0.301875	0.23795	0.217475	0.185036	0.24411	0.224306	0.192437	0.234255	0.203392	0.203392	0.223934	0.223934	0.162965							1551	212.326	4.0727	4.35088	4.67463	5.05661	5.51478	6.07549	6.77919	7.69133	8.92584	10.701
1552	1389			4.07045															0.301706	0.237817	0.217353	0.184933	0.243974	0.22418	0.192329	0.234124	0.203278	0.203278	0.223808	0.223808	0.162873							1552	210.544	4.07045	4.34828	4.67158	5.05299	5.5104	6.07007	6.77229	7.68223	8.91321	10.6822
1553	1390			4.0682															0.301537	0.237684	0.217232	0.184829	0.243837	0.224055	0.192222	0.233993	0.203165	0.203164	0.223683	0.223683	0.162782							1553	208.819	4.0682	4.34568	4.66854	5.04938	5.50602	6.06467	6.76541	7.67315	8.90062	10.6635
1554	1391			4.06596															0.301368	0.237551	0.21711	0.184726	0.243701	0.223929	0.192114	0.233862	0.203051	0.203051	0.223558	0.223557	0.162691							1554	207.149	4.06596	4.34309	4.66551	5.04577	5.50166	6.05927	6.75854	7.66409	8.88806	10.6448
1555	1392			4.06372															0.301199	0.237418	0.216989	0.184622	0.243564	0.223804	0.192007	0.233731	0.202937	0.202937	0.223433	0.223432	0.1626							1555	205.53	4.06372	4.3405	4.66248	5.04217	5.4973	6.05388	6.75169	7.65506	8.87555	10.6262
1556	1393			4.06148															0.301031	0.237285	0.216867	0.184519	0.243428	0.223679	0.191899	0.2336	0.202824	0.202824	0.223308	0.223308	0.162509							1556	203.96	4.06148	4.33792	4.65945	5.03857	5.49295	6.0485	6.74485	7.64605	8.86307	10.6076
1557	1394			4.05925															0.300863	0.237152	0.216746	0.184416	0.243292	0.223554	0.191792	0.23347	0.202711	0.20271	0.223183	0.223183	0.162418							1557	202.437	4.05925	4.33533	4.65643	5.03498	5.48861	6.04313	6.73803	7.63706	8.85064	10.5892
1558	1395			4.05702															0.300695	0.23702	0.216625	0.184313	0.243156	0.223429	0.191685	0.23334	0.202597	0.202597	0.223058	0.223058	0.162328							1558	200.958	4.05702	4.33275	4.65341	5.03139	5.48428	6.03778	6.73123	7.62809	8.83824	10.5708
1559	1396			4.05479															0.300527	0.236888	0.216504	0.18421	0.243021	0.223305	0.191578	0.233209	0.202484	0.202484	0.222934	0.222934	0.162237							1559	199.52	4.05479	4.33018	4.65039	5.02781	5.47995	6.03243	6.72444	7.61915	8.82588	10.5525
1560	1397			4.05256															0.30036	0.236756	0.216384	0.184108	0.242885	0.22318	0.191471	0.233079	0.202372	0.202371	0.22281	0.22281	0.162147							1560	198.122	4.05256	4.3276	4.64738	5.02424	5.47563	6.0271	6.71766	7.61024	8.81356	10.5342
1561	1398			4.05034															0.300192	0.236624	0.216263	0.184005	0.24275	0.223056	0.191365	0.232949	0.202259	0.202259	0.222686	0.222685	0.162056							1561	196.761	4.05034	4.32503	4.64438	5.02067	5.47132	6.02177	6.7109	7.60134	8.80127	10.516
1562	1399			4.04812															0.300025	0.236492	0.216143	0.183903	0.242615	0.222932	0.191258	0.23282	0.202146	0.202146	0.222562	0.222561	0.161966							1562	195.436	4.04812	4.32247	4.64137	5.01711	5.46701	6.01646	6.70416	7.59247	8.78903	10.4979
1563	1400			4.0459															0.299858	0.236361	0.216022	0.1838	0.24248	0.222808	0.191152	0.23269	0.202034	0.202034	0.222438	0.222438	0.161876							1563	194.146	4.0459	4.31991	4.63838	5.01355	5.46272	6.01115	6.69743	7.58362	8.77682	10.4799
1564	1401			4.04368															0.299691	0.236229	0.215902	0.183698	0.242345	0.222684	0.191046	0.232561	0.201921	0.201921	0.222314	0.222314	0.161786							1564	192.888	4.04368	4.31735	4.63538	5.01	5.45843	6.00586	6.69071	7.57479	8.76465	10.4619
1565	1402			4.04147															0.299525	0.236098	0.215782	0.183596	0.24221	0.22256	0.190939	0.232432	0.201809	0.201809	0.222191	0.22219	0.161696							1565	191.661	4.04147	4.31479	4.6324	5.00646	5.45415	6.00057	6.68401	7.56599	8.75251	10.444
1566	1403			4.03926															0.299359	0.235967	0.215663	0.183494	0.242076	0.222436	0.190833	0.232303	0.201697	0.201697	0.222067	0.222067	0.161606							1566	190.465	4.03926	4.31224	4.62941	5.00291	5.44987	5.9953	6.67732	7.55721	8.74041	10.4261
1567	1404			4.03705															0.299193	0.235836	0.215543	0.183392	0.241942	0.222313	0.190727	0.232174	0.201585	0.201585	0.221944	0.221944	0.161517							1567	189.296	4.03705	4.30969	4.62643	4.99938	5.4456	5.99004	6.67065	7.54845	8.72835	10.4084
1568	1405			4.03485															0.299027	0.235705	0.215423	0.183291	0.241807	0.22219	0.190622	0.232045	0.201474	0.201473	0.221821	0.221821	0.161427							1568	188.155	4.03485	4.30714	4.62346	4.99585	5.44134	5.98478	6.664	7.53971	8.71633	10.3907
1569	1406			4.03264															0.298861	0.235575	0.215304	0.183189	0.241673	0.222067	0.190516	0.231916	0.201362	0.201362	0.221698	0.221698	0.161338							1569	187.04	4.03264	4.3046	4.62048	4.99233	5.43709	5.97954	6.65735	7.531	8.70434	10.373
1570	1407			4.03044															0.298695	0.235444	0.215185	0.183088	0.24154	0.221944	0.190411	0.231788	0.20125	0.20125	0.221575	0.221575	0.161248							1570	185.951	4.03044	4.30206	4.61752	4.98881	5.43285	5.97431	6.65073	7.52231	8.69239	10.3554
1571	1408			4.02825															0.29853	0.235314	0.215066	0.182986	0.241406	0.221821	0.190305	0.23166	0.201139	0.201139	0.221453	0.221453	0.161159							1571	184.885	4.02825	4.29952	4.61455	4.98529	5.42861	5.96908	6.64411	7.51364	8.68047	10.3379
1572	1409			4.02605															0.298365	0.235184	0.214947	0.182885	0.241272	0.221698	0.1902	0.231532	0.201028	0.201028	0.22133	0.22133	0.16107							1572	183.842	4.02605	4.29699	4.61159	4.98179	5.42438	5.96387	6.63752	7.50499	8.66859	10.3205
1573	1410			4.02386															0.2982	0.235054	0.214828	0.182784	0.241139	0.221576	0.190095	0.231404	0.200917	0.200917	0.221208	0.221208	0.160981							1573	182.822	4.02386	4.29446	4.60864	4.97828	5.42015	5.95867	6.63093	7.49636	8.65675	10.3031
1574	1411			4.02167															0.298036	0.234924	0.214709	0.182683	0.241006	0.221453	0.18999	0.231276	0.200806	0.200806	0.221086	0.221086	0.160892							1574	181.823	4.02167	4.29193	4.60569	4.97479	5.41594	5.95347	6.62436	7.48776	8.64494	10.2858
1575	1412			4.01949															0.297871	0.234794	0.214591	0.182582	0.240873	0.221331	0.189885	0.231148	0.200695	0.200695	0.220964	0.220964	0.160803							1575	180.845	4.01949	4.28941	4.60274	4.9713	5.41173	5.94829	6.61781	7.47917	8.63316	10.2685
1576	1413			4.0173															0.297707	0.234665	0.214472	0.182481	0.24074	0.221209	0.18978	0.231021	0.200584	0.200584	0.220842	0.220842	0.160715							1576	179.886	4.0173	4.28689	4.5998	4.96781	5.40753	5.94312	6.61126	7.47061	8.62143	10.2513
1577	1414			4.01512															0.297543	0.234535	0.214354	0.182381	0.240607	0.221087	0.189676	0.230893	0.200474	0.200473	0.22072	0.22072	0.160626							1577	178.946	4.01512	4.28438	4.59686	4.96433	5.40333	5.93795	6.60474	7.46207	8.60972	10.2342
1578	1415			4.01294															0.297379	0.234406	0.214236	0.18228	0.240475	0.220965	0.189571	0.230766	0.200363	0.200363	0.220598	0.220598	0.160537							1578	178.025	4.01294	4.28186	4.59392	4.96085	5.39915	5.9328	6.59822	7.45355	8.59805	10.2172
1579	1416			4.01076															0.297215	0.234277	0.214118	0.18218	0.240342	0.220844	0.189467	0.230639	0.200253	0.200253	0.220477	0.220477	0.160449							1579	177.122	4.01076	4.27935	4.59099	4.95738	5.39497	5.92766	6.59173	7.44506	8.58642	10.2002
1580	1417			4.00859															0.297052	0.234148	0.214001	0.18208	0.24021	0.220722	0.189363	0.230512	0.200143	0.200143	0.220356	0.220356	0.160361							1580	176.236	4.00859	4.27685	4.58807	4.95392	5.39079	5.92252	6.58524	7.43658	8.57482	10.1832
1581	1418			4.00642															0.296888	0.23402	0.213883	0.18198	0.240078	0.220601	0.189259	0.230386	0.200033	0.200033	0.220235	0.220235	0.160273							1581	175.366	4.00642	4.27434	4.58515	4.95046	5.38663	5.9174	6.57877	7.42813	8.56326	10.1663
1582	1419			4.00425															0.296725	0.233891	0.213765	0.18188	0.239946	0.22048	0.189155	0.230259	0.199923	0.199923	0.220114	0.220114	0.160185							1582	174.512	4.00425	4.27184	4.58223	4.94701	5.38247	5.91229	6.57231	7.41969	8.55173	10.1495
1583	1420			4.00209															0.296562	0.233763	0.213648	0.18178	0.239815	0.220359	0.189051	0.230133	0.199813	0.199813	0.219993	0.219993	0.160097							1583	173.674	4.00209	4.26934	4.57931	4.94356	5.37831	5.90718	6.56587	7.41128	8.54023	10.1328
1584	1421			3.99992															0.2964	0.233634	0.213531	0.18168	0.239683	0.220238	0.188947	0.230006	0.199704	0.199703	0.219872	0.219872	0.160009							1584	172.85	3.99992	4.26685	4.57641	4.94011	5.37417	5.90209	6.55944	7.40289	8.52877	10.1161
1585	1422			3.99776															0.296237	0.233506	0.213414	0.181581	0.239552	0.220117	0.188843	0.22988	0.199594	0.199594	0.219752	0.219751	0.159921							1585	172.042	3.99776	4.26436	4.5735	4.93668	5.37003	5.897	6.55303	7.39452	8.51734	10.0994
1586	1423			3.9956															0.296075	0.233378	0.213297	0.181481	0.23942	0.219996	0.18874	0.229754	0.199485	0.199484	0.219631	0.219631	0.159834							1586	171.247	3.9956	4.26187	4.5706	4.93324	5.3659	5.89193	6.54663	7.38617	8.50595	10.0829
1587	1424			3.99345															0.295913	0.233251	0.21318	0.181382	0.239289	0.219876	0.188637	0.229629	0.199375	0.199375	0.219511	0.219511	0.159746							1587	170.465	3.99345	4.25939	4.5677	4.92982	5.36178	5.88686	6.54024	7.37784	8.49459	10.0664
1588	1425			3.99129															0.295751	0.233123	0.213063	0.181283	0.239158	0.219756	0.188533	0.229503	0.199266	0.199266	0.219391	0.219391	0.159659							1588	169.697	3.99129	4.25691	4.56481	4.92639	5.35766	5.8818	6.53387	7.36953	8.48326	10.0499
1589	1426			3.98914															0.295589	0.232995	0.212947	0.181183	0.239028	0.219635	0.18843	0.229377	0.199157	0.199157	0.219271	0.219271	0.159571							1589	168.942	3.98914	4.25443	4.56192	4.92298	5.35355	5.87676	6.52751	7.36124	8.47196	10.0335
1590	1427			3.987															0.295427	0.232868	0.21283	0.181084	0.238897	0.219515	0.188327	0.229252	0.199049	0.199048	0.219151	0.219151	0.159484							1590	168.198	3.987	4.25195	4.55903	4.91956	5.34945	5.87172	6.52116	7.35298	8.4607	10.0172
1591	1428			3.98485															0.295266	0.232741	0.212714	0.180985	0.238766	0.219396	0.188224	0.229127	0.19894	0.19894	0.219031	0.219031	0.159397							1591	167.467	3.98485	4.24948	4.55615	4.91616	5.34535	5.86669	6.51483	7.34473	8.44947	10.0009
1592	1429			3.98271															0.295105	0.232614	0.212598	0.180887	0.238636	0.219276	0.188122	0.229002	0.198831	0.198831	0.218912	0.218912	0.15931							1592	166.748	3.98271	4.24701	4.55327	4.91276	5.34126	5.86167	6.50851	7.3365	8.43828	9.98467
1593	1430			3.98057															0.294944	0.232487	0.212482	0.180788	0.238506	0.219156	0.188019	0.228877	0.198723	0.198723	0.218792	0.218792	0.159223							1593	166.039	3.98057	4.24455	4.5504	4.90936	5.33718	5.85666	6.5022	7.3283	8.42711	9.96851
1594	1431			3.97843															0.294783	0.23236	0.212366	0.18069	0.238376	0.219037	0.187917	0.228752	0.198615	0.198614	0.218673	0.218673	0.159136							1594	165.342	3.97843	4.24209	4.54753	4.90597	5.3331	5.85166	6.49591	7.32011	8.41598	9.9524
1595	1432			3.9763															0.294623	0.232234	0.212251	0.180591	0.238246	0.218917	0.187814	0.228628	0.198506	0.198506	0.218554	0.218554	0.15905							1595	164.655	3.9763	4.23963	4.54466	4.90258	5.32903	5.84667	6.48963	7.31194	8.40489	9.93635
1596	1433			3.97416															0.294462	0.232107	0.212135	0.180493	0.238116	0.218798	0.187712	0.228503	0.198398	0.198398	0.218435	0.218435	0.158963							1596	163.979	3.97416	4.23717	4.5418	4.8992	5.32497	5.84169	6.48336	7.3038	8.39382	9.92036
1597	1434			3.97203															0.294302	0.231981	0.21202	0.180395	0.237987	0.218679	0.18761	0.228379	0.19829	0.19829	0.218316	0.218316	0.158877							1597	163.313	3.97203	4.23472	4.53895	4.89583	5.32092	5.83672	6.47711	7.29567	8.38278	9.90443
1598	1435			3.9699															0.294142	0.231855	0.211905	0.180297	0.237858	0.21856	0.187508	0.228255	0.198183	0.198182	0.218198	0.218197	0.15879							1598	162.656	3.9699	4.23227	4.53609	4.89246	5.31687	5.83176	6.47087	7.28757	8.37178	9.88855
1599	1436			3.96778															0.293982	0.231729	0.211789	0.180199	0.237728	0.218442	0.187406	0.228131	0.198075	0.198075	0.218079	0.218079	0.158704							1599	162.009	3.96778	4.22982	4.53324	4.88909	5.31283	5.82681	6.46465	7.27948	8.36081	9.87273
1600	1437			3.96566															0.293823	0.231603	0.211674	0.180101	0.237599	0.218323	0.187304	0.228007	0.197967	0.197967	0.217961	0.217961	0.158618							1600	161.372	3.96566	4.22738	4.5304	4.88573	5.30879	5.82186	6.45843	7.27141	8.34987	9.85696
1601	1438			3.96354															0.293663	0.231478	0.21156	0.180003	0.23747	0.218205	0.187203	0.227883	0.19786	0.19786	0.217842	0.217842	0.158532							1601	160.743	3.96354	4.22494	4.52755	4.88237	5.30476	5.81693	6.45223	7.26337	8.33897	9.84125
1602	1439			3.96142															0.293504	0.231352	0.211445	0.179905	0.237342	0.218086	0.187101	0.22776	0.197753	0.197752	0.217724	0.217724	0.158446							1602	160.123	3.96142	4.2225	4.52472	4.87902	5.30074	5.812	6.44605	7.25534	8.32809	9.8256
1603	1440			3.9593															0.293345	0.231227	0.21133	0.179808	0.237213	0.217968	0.187	0.227636	0.197646	0.197645	0.217606	0.217606	0.15836							1603	159.512	3.9593	4.22007	4.52188	4.87568	5.29673	5.80709	6.43987	7.24733	8.31724	9.80999
1604	1441			3.95719															0.293186	0.231101	0.211216	0.179711	0.237085	0.21785	0.186899	0.227513	0.197538	0.197538	0.217488	0.217488	0.158274							1604	158.909	3.95719	4.21764	4.51905	4.87234	5.29272	5.80218	6.43371	7.23934	8.30643	9.79445
1605	1442			3.95508															0.293028	0.230976	0.211102	0.179613	0.236956	0.217732	0.186797	0.22739	0.197432	0.197431	0.217371	0.217371	0.158189							1605	158.314	3.95508	4.21521	4.51623	4.869	5.28872	5.79728	6.42756	7.23137	8.29565	9.77895
1606	1443			3.95297															0.292869	0.230851	0.210987	0.179516	0.236828	0.217614	0.186696	0.227267	0.197325	0.197325	0.217253	0.217253	0.158103							1606	157.728	3.95297	4.21278	4.5134	4.86567	5.28473	5.79239	6.42143	7.22342	8.28489	9.76352
1607	1444			3.95087															0.292711	0.230727	0.210873	0.179419	0.2367	0.217497	0.186596	0.227144	0.197218	0.197218	0.217136	0.217136	0.158018							1607	157.149	3.95087	4.21036	4.51059	4.86235	5.28074	5.78751	6.41531	7.21549	8.27417	9.74813
1608	1445			3.94876															0.292553	0.230602	0.210759	0.179322	0.236572	0.217379	0.186495	0.227021	0.197112	0.197111	0.217018	0.217018	0.157932							1608	156.577	3.94876	4.20794	4.50777	4.85903	5.27676	5.78264	6.4092	7.20758	8.26348	9.7328
1609	1446			3.94666															0.292395	0.230478	0.210646	0.179226	0.236445	0.217262	0.186394	0.226899	0.197005	0.197005	0.216901	0.216901	0.157847							1609	156.013	3.94666	4.20553	4.50496	4.85571	5.27278	5.77778	6.4031	7.19969	8.25282	9.71752
1610	1447			3.94457															0.292237	0.230353	0.210532	0.179129	0.236317	0.217145	0.186294	0.226776	0.196899	0.196899	0.216784	0.216784	0.157762							1610	155.456	3.94457	4.20311	4.50215	4.8524	5.26881	5.77293	6.39702	7.19182	8.24219	9.70229
1611	1448			3.94247															0.29208	0.230229	0.210419	0.179032	0.23619	0.217028	0.186193	0.226654	0.196793	0.196793	0.216668	0.216667	0.157677						Well 15	1611	1412.28	3.94247	4.2007	4.49935	4.8491	5.26485	5.76809	6.39095	7.18396	8.23159	9.68712
1612	1449			3.94038															0.291922	0.230105	0.210305	0.178936	0.236062	0.216911	0.186093	0.226532	0.196687	0.196687	0.216551	0.216551	0.157592							1612	1192.22	3.94038	4.1983	4.49655	4.8458	5.2609	5.76325	6.38489	7.17613	8.22102	9.672
1613	1450			3.93829															0.291765	0.229981	0.210192	0.17884	0.235935	0.216794	0.185993	0.22641	0.196581	0.196581	0.216434	0.216434	0.157507							1613	1036.21	3.93829	4.19589	4.49376	4.8425	5.25695	5.75843	6.37885	7.16831	8.21048	9.65693
1614	1451			3.9362															0.291608	0.229858	0.210079	0.178743	0.235808	0.216678	0.185893	0.226288	0.196475	0.196475	0.216318	0.216318	0.157422							1614	919.932	3.9362	4.19349	4.49096	4.83921	5.25301	5.75361	6.37281	7.16051	8.19997	9.64191
1615	1452			3.93411															0.291451	0.229734	0.209966	0.178647	0.235682	0.216561	0.185793	0.226167	0.19637	0.196369	0.216201	0.216201	0.157338							1615	829.966	3.93411	4.1911	4.48818	4.83592	5.24907	5.7488	6.36679	7.15273	8.18948	9.62694
1616	1453			3.93203															0.291295	0.229611	0.209853	0.178551	0.235555	0.216445	0.185693	0.226045	0.196264	0.196264	0.216085	0.216085	0.157253							1616	758.308	3.93203	4.1887	4.48539	4.83264	5.24514	5.744	6.36078	7.14497	8.17903	9.61202
1617	1454			3.92995															0.291138	0.229487	0.209741	0.178455	0.235429	0.216328	0.185593	0.225924	0.196159	0.196158	0.215969	0.215969	0.157169							1617	699.896	3.92995	4.18631	4.48261	4.82937	5.24122	5.73921	6.35479	7.13723	8.16861	9.59716
1618	1455			3.92787															0.290982	0.229364	0.209628	0.17836	0.235302	0.216212	0.185494	0.225802	0.196053	0.196053	0.215853	0.215853	0.157084							1618	651.371	3.92787	4.18392	4.47984	4.8261	5.2373	5.73443	6.34881	7.1295	8.15822	9.58234
1619	1456			3.92579															0.290826	0.229241	0.209516	0.178264	0.235176	0.216096	0.185394	0.225681	0.195948	0.195948	0.215738	0.215738	0.157							1619	610.418	3.92579	4.18154	4.47706	4.82283	5.23339	5.72966	6.34284	7.1218	8.14785	9.56758
1620	1457			3.92372															0.29067	0.229118	0.209403	0.178168	0.23505	0.215981	0.185295	0.22556	0.195843	0.195843	0.215622	0.215622	0.156916							1620	575.39	3.92372	4.17915	4.4743	4.81957	5.22949	5.72489	6.33688	7.11411	8.13751	9.55287
1621	1458			3.92165															0.290515	0.228996	0.209291	0.178073	0.234924	0.215865	0.185195	0.22544	0.195738	0.195738	0.215507	0.215506	0.156832							1621	545.086	3.92165	4.17678	4.47153	4.81631	5.22559	5.72014	6.33093	7.10644	8.12721	9.5382
1622	1459			3.91958															0.290359	0.228873	0.209179	0.177978	0.234798	0.215749	0.185096	0.225319	0.195634	0.195633	0.215391	0.215391	0.156748							1622	518.607	3.91958	4.1744	4.46877	4.81306	5.2217	5.71539	6.325	7.09879	8.11693	9.52359
1623	1460			3.91752															0.290204	0.228751	0.209067	0.177882	0.234673	0.215634	0.184997	0.225198	0.195529	0.195529	0.215276	0.215276	0.156664							1623	495.269	3.91752	4.17203	4.46601	4.80982	5.21782	5.71065	6.31908	7.09116	8.10668	9.50902
1624	1461			3.91545															0.290049	0.228628	0.208955	0.177787	0.234547	0.215519	0.184898	0.225078	0.195424	0.195424	0.215161	0.215161	0.15658							1624	474.539	3.91545	4.16965	4.46326	4.80657	5.21394	5.70592	6.31317	7.08354	8.09646	9.4945
1625	1462			3.91339															0.289894	0.228506	0.208844	0.177692	0.234422	0.215404	0.1848	0.224958	0.19532	0.19532	0.215046	0.215046	0.156497							1625	456.001	3.91339	4.16729	4.46051	4.80334	5.21007	5.7012	6.30727	7.07595	8.08627	9.48003
1626	1463			3.91133															0.289739	0.228384	0.208732	0.177598	0.234297	0.215289	0.184701	0.224838	0.195216	0.195216	0.214931	0.214931	0.156413							1626	439.32	3.91133	4.16492	4.45776	4.80011	5.2062	5.69649	6.30139	7.06837	8.0761	9.46561
1627	1464			3.90927															0.289584	0.228262	0.208621	0.177503	0.234172	0.215174	0.184602	0.224718	0.195112	0.195111	0.214816	0.214816	0.15633							1627	424.229	3.90927	4.16256	4.45502	4.79688	5.20235	5.69179	6.29551	7.06081	8.06597	9.45124
1628	1465			3.90722															0.28943	0.228141	0.20851	0.177408	0.234047	0.215059	0.184504	0.224598	0.195008	0.195007	0.214702	0.214702	0.156246							1628	410.507	3.90722	4.1602	4.45228	4.79366	5.19849	5.68709	6.28965	7.05326	8.05586	9.43692
1629	1466			3.90517															0.289276	0.228019	0.208399	0.177314	0.233922	0.214944	0.184406	0.224478	0.194904	0.194904	0.214588	0.214587	0.156163							1629	397.973	3.90517	4.15785	4.44955	4.79044	5.19465	5.6824	6.2838	7.04574	8.04578	9.42264
1630	1467			3.90312															0.289122	0.227898	0.208288	0.177219	0.233798	0.21483	0.184308	0.224359	0.1948	0.1948	0.214473	0.214473	0.15608							1630	386.477	3.90312	4.15549	4.44681	4.78722	5.19081	5.67773	6.27797	7.03823	8.03572	9.40841
1631	1468			3.90107															0.288968	0.227776	0.208177	0.177125	0.233673	0.214716	0.184209	0.224239	0.194696	0.194696	0.214359	0.214359	0.155997							1631	375.892	3.90107	4.15314	4.44409	4.78402	5.18697	5.67306	6.27214	7.03074	8.0257	9.39423
1632	1469			3.89903															0.288814	0.227655	0.208066	0.177031	0.233549	0.214601	0.184112	0.22412	0.194593	0.194593	0.214245	0.214245	0.155914							1632	366.113	3.89903	4.1508	4.44136	4.78081	5.18315	5.6684	6.26633	7.02327	8.0157	9.3801
1633	1470			3.89698															0.288661	0.227534	0.207956	0.176937	0.233425	0.214487	0.184014	0.224001	0.194489	0.194489	0.214131	0.214131	0.155831							1633	357.049	3.89698	4.14845	4.43864	4.77761	5.17932	5.66374	6.26053	7.01581	8.00573	9.36601
1634	1471			3.89494															0.288507	0.227413	0.207845	0.176843	0.233301	0.214373	0.183916	0.223882	0.194386	0.194386	0.214018	0.214017	0.155748							1634	348.621	3.89494	4.14611	4.43593	4.77442	5.17551	5.6591	6.25474	7.00837	7.99579	9.35197
1635	1472			3.8929															0.288354	0.227293	0.207735	0.176749	0.233177	0.21426	0.183818	0.223763	0.194283	0.194283	0.213904	0.213904	0.155666							1635	340.764	3.8929	4.14377	4.43321	4.77123	5.1717	5.65446	6.24896	7.00095	7.98587	9.33797
1636	1473			3.89087															0.288201	0.227172	0.207625	0.176655	0.233053	0.214146	0.183721	0.223644	0.19418	0.19418	0.21379	0.21379	0.155583							1636	333.42	3.89087	4.14144	4.4305	4.76805	5.1679	5.64983	6.24319	6.99355	7.97598	9.32402
1637	1474			3.88884															0.288048	0.227052	0.207515	0.176561	0.23293	0.214032	0.183623	0.223526	0.194077	0.194077	0.213677	0.213677	0.155501							1637	326.539	3.88884	4.1391	4.4278	4.76487	5.1641	5.64522	6.23744	6.98616	7.96612	9.31012
1638	1475			3.8868															0.287896	0.226931	0.207405	0.176468	0.232806	0.213919	0.183526	0.223408	0.193974	0.193974	0.213564	0.213564	0.155418							1638	320.077	3.8868	4.13678	4.42509	4.76169	5.16031	5.6406	6.2317	6.9788	7.95628	9.29626
1639	1476			3.88478															0.287743	0.226811	0.207295	0.176374	0.232683	0.213806	0.183429	0.223289	0.193871	0.193871	0.213451	0.213451	0.155336							1639	313.995	3.88478	4.13445	4.4224	4.75852	5.15653	5.636	6.22597	6.97144	7.94647	9.28245
1640	1477			3.88275															0.287591	0.226691	0.207185	0.176281	0.23256	0.213693	0.183332	0.223171	0.193769	0.193769	0.213338	0.213338	0.155254							1640	308.259	3.88275	4.13212	4.4197	4.75535	5.15275	5.63141	6.22025	6.96411	7.93669	9.26868
1641	1478			3.88073															0.287439	0.226571	0.207076	0.176188	0.232437	0.21358	0.183235	0.223053	0.193666	0.193666	0.213225	0.213225	0.155172							1641	300.255	3.88073	4.1298	4.41701	4.75219	5.14898	5.62682	6.21454	6.95679	7.92694	9.25496
1642	1479			3.8787															0.287287	0.226452	0.206966	0.176095	0.232314	0.213467	0.183138	0.222935	0.193564	0.193564	0.213112	0.213112	0.15509							1642	293.773	3.8787	4.12749	4.41432	4.74903	5.14521	5.62224	6.20884	6.94949	7.91721	9.24128
1643	1480			3.87669															0.287136	0.226332	0.206857	0.176002	0.232192	0.213354	0.183041	0.222817	0.193462	0.193462	0.213	0.213	0.155008							1643	287.814	3.87669	4.12517	4.41164	4.74588	5.14145	5.61767	6.20316	6.94221	7.9075	9.22765
1644	1481			3.87467															0.286984	0.226213	0.206748	0.175909	0.232069	0.213242	0.182945	0.2227	0.19336	0.193359	0.212888	0.212887	0.154926							1644	282.312	3.87467	4.12286	4.40896	4.74273	5.1377	5.61311	6.19748	6.93494	7.89783	9.21406
1645	1482			3.87265															0.286833	0.226093	0.206639	0.175816	0.231947	0.213129	0.182848	0.222582	0.193258	0.193257	0.212775	0.212775	0.154844							1645	277.211	3.87265	4.12055	4.40628	4.73959	5.13395	5.60856	6.19182	6.92769	7.88818	9.20051
1646	1483			3.87064															0.286681	0.225974	0.20653	0.175723	0.231824	0.213017	0.182752	0.222465	0.193156	0.193156	0.212663	0.212663	0.154763							1646	272.465	3.87064	4.11824	4.40361	4.73645	5.13021	5.60401	6.18617	6.92045	7.87855	9.18701
1647	1484			3.86863															0.28653	0.225855	0.206421	0.175631	0.231702	0.212905	0.182656	0.222348	0.193054	0.193054	0.212551	0.212551	0.154681							1647	268.034	3.86863	4.11594	4.40094	4.73332	5.12647	5.59948	6.18053	6.91324	7.86895	9.17355
1648	1485			3.86662															0.28638	0.225736	0.206312	0.175538	0.23158	0.212792	0.18256	0.222231	0.192952	0.192952	0.212439	0.212439	0.1546							1648	263.885	3.86662	4.11364	4.39827	4.73019	5.12274	5.59495	6.1749	6.90604	7.85938	9.16014
1649	1486			3.86462															0.286229	0.225617	0.206204	0.175446	0.231459	0.21268	0.182463	0.222114	0.192851	0.192851	0.212327	0.212327	0.154518							1649	259.988	3.86462	4.11134	4.39561	4.72706	5.11902	5.59042	6.16929	6.89885	7.84983	9.14677
1650	1487			3.86262															0.286078	0.225499	0.206095	0.175354	0.231337	0.212569	0.182368	0.221997	0.192749	0.192749	0.212216	0.212216	0.154437							1650	256.319	3.86262	4.10904	4.39295	4.72394	5.1153	5.58591	6.16368	6.89168	7.84031	9.13344
1651	1488			3.86061															0.285928	0.22538	0.205987	0.175262	0.231215	0.212457	0.182272	0.221881	0.192648	0.192648	0.212104	0.212104	0.154356							1651	252.856	3.86061	4.10675	4.39029	4.72083	5.11159	5.58141	6.15809	6.88453	7.83081	9.12015
1652	1489			3.85862															0.285778	0.225262	0.205879	0.17517	0.231094	0.212345	0.182176	0.221764	0.192547	0.192547	0.211993	0.211993	0.154275							1652	249.58	3.85862	4.10446	4.38764	4.71772	5.10788	5.57691	6.1525	6.8774	7.82134	9.10691
1653	1490			3.85662															0.285628	0.225144	0.205771	0.175078	0.230973	0.212234	0.18208	0.221648	0.192446	0.192446	0.211882	0.211882	0.154194							1653	246.474	3.85662	4.10217	4.38499	4.71461	5.10418	5.57242	6.14693	6.87028	7.81189	9.09371
1654	1491			3.85463															0.285478	0.225026	0.205663	0.174986	0.230851	0.212123	0.181985	0.221531	0.192345	0.192345	0.211771	0.21177	0.154113							1654	243.523	3.85463	4.09989	4.38235	4.71151	5.10049	5.56794	6.14137	6.86318	7.80247	9.08055
1655	1492			3.85263															0.285329	0.224908	0.205555	0.174894	0.23073	0.212011	0.18189	0.221415	0.192244	0.192244	0.21166	0.211659	0.154032							1655	240.716	3.85263	4.09761	4.37971	4.70841	5.0968	5.56347	6.13582	6.85609	7.79308	9.06743
1656	1493			3.85064															0.285179	0.22479	0.205447	0.174803	0.23061	0.2119	0.181794	0.221299	0.192144	0.192143	0.211549	0.211549	0.153952							1656	238.039	3.85064	4.09533	4.37707	4.70532	5.09311	5.559	6.13028	6.84902	7.7837	9.05435
1657	1494			3.84866															0.28503	0.224672	0.20534	0.174711	0.230489	0.21179	0.181699	0.221183	0.192043	0.192043	0.211438	0.211438	0.153871							1657	235.483	3.84866	4.09305	4.37444	4.70223	5.08944	5.55454	6.12476	6.84196	7.77436	9.04132
1658	1495			3.84667															0.284881	0.224555	0.205232	0.17462	0.230368	0.211679	0.181604	0.221068	0.191943	0.191942	0.211327	0.211327	0.153791							1658	233.04	3.84667	4.09078	4.3718	4.69914	5.08577	5.55009	6.11924	6.83493	7.76503	9.02832
1659	1496			3.84469															0.284732	0.224437	0.205125	0.174528	0.230248	0.211568	0.181509	0.220952	0.191842	0.191842	0.211217	0.211217	0.15371							1659	230.616	3.84469	4.08851	4.36918	4.69606	5.0821	5.54565	6.11373	6.8279	7.75574	9.01537
1660	1497			3.84271															0.284583	0.22432	0.205018	0.174437	0.230128	0.211458	0.181414	0.220837	0.191742	0.191742	0.211106	0.211106	0.15363							1660	228.306	3.84271	4.08624	4.36655	4.69299	5.07844	5.54122	6.10824	6.8209	7.74646	9.00246
1661	1498			3.84073															0.284434	0.224203	0.204911	0.174346	0.230007	0.211347	0.18132	0.220721	0.191642	0.191642	0.210996	0.210996	0.15355							1661	226.086	3.84073	4.08398	4.36393	4.68992	5.07479	5.53679	6.10275	6.81391	7.73721	8.98959
1662	1499			3.83875															0.284286	0.224086	0.204804	0.174255	0.229887	0.211237	0.181225	0.220606	0.191542	0.191542	0.210886	0.210886	0.153469							1662	223.951	3.83875	4.08172	4.36131	4.68685	5.07114	5.53237	6.09728	6.80693	7.72799	8.97676
1663	1500			3.83678															0.284138	0.223969	0.204697	0.174164	0.229768	0.211127	0.18113	0.220491	0.191442	0.191442	0.210776	0.210776	0.153389							1663	221.896	3.83678	4.07946	4.3587	4.68379	5.0675	5.52796	6.09182	6.79997	7.71879	8.96397
1664	1501			3.83481															0.28399	0.223852	0.204591	0.174074	0.229648	0.211017	0.181036	0.220376	0.191342	0.191342	0.210666	0.210666	0.153309							1664	219.915	3.83481	4.0772	4.35609	4.68073	5.06386	5.52356	6.08637	6.79303	7.70961	8.95122
1665	1502			3.83284															0.283842	0.223736	0.204484	0.173983	0.229528	0.210907	0.180942	0.220262	0.191243	0.191242	0.210557	0.210557	0.15323							1665	218.003	3.83284	4.07495	4.35348	4.67768	5.06023	5.51916	6.08092	6.7861	7.70046	8.93851
1666	1503			3.83087															0.283694	0.223619	0.204378	0.173892	0.229409	0.210797	0.180848	0.220147	0.191143	0.191143	0.210447	0.210447	0.15315							1666	216.157	3.83087	4.0727	4.35088	4.67463	5.05661	5.51478	6.07549	6.77919	7.69133	8.92584
1667	1504			3.82891															0.283546	0.223503	0.204271	0.173802	0.229289	0.210687	0.180754	0.220032	0.191044	0.191043	0.210338	0.210337	0.15307							1667	214.372	3.82891	4.07045	4.34828	4.67158	5.05299	5.5104	6.07007	6.77229	7.68223	8.91321
1668	1505			3.82695															0.283399	0.223387	0.204165	0.173711	0.22917	0.210578	0.18066	0.219918	0.190944	0.190944	0.210228	0.210228	0.152991							1668	212.646	3.82695	4.0682	4.34568	4.66854	5.04938	5.50602	6.06467	6.76541	7.67315	8.90062
1669	1506			3.82498															0.283252	0.223271	0.204059	0.173621	0.229051	0.210468	0.180566	0.219804	0.190845	0.190845	0.210119	0.210119	0.152911							1669	210.974	3.82498	4.06596	4.34309	4.66551	5.04577	5.50166	6.05927	6.75854	7.66409	8.88806
1670	1507			3.82303															0.283105	0.223155	0.203953	0.173531	0.228932	0.210359	0.180472	0.21969	0.190746	0.190746	0.21001	0.21001	0.152832							1670	209.353	3.82303	4.06372	4.3405	4.66248	5.04217	5.4973	6.05388	6.75169	7.65506	8.87555
1671	1508			3.82107															0.282958	0.223039	0.203847	0.173441	0.228813	0.21025	0.180378	0.219576	0.190647	0.190647	0.209901	0.209901	0.152752							1671	207.782	3.82107	4.06148	4.33792	4.65945	5.03857	5.49295	6.0485	6.74485	7.64605	8.86307
1672	1509			3.81912															0.282811	0.222923	0.203741	0.173351	0.228695	0.210141	0.180285	0.219462	0.190548	0.190548	0.209792	0.209792	0.152673							1672	206.256	3.81912	4.05925	4.33533	4.65643	5.03498	5.48861	6.04313	6.73803	7.63706	8.85064
1673	1510			3.81717															0.282665	0.222808	0.203636	0.173261	0.228576	0.210032	0.180191	0.219348	0.190449	0.190449	0.209683	0.209683	0.152594							1673	204.775	3.81717	4.05702	4.33275	4.65341	5.03139	5.48428	6.03778	6.73123	7.62809	8.83824
1674	1511			3.81522															0.282518	0.222692	0.20353	0.173172	0.228458	0.209923	0.180098	0.219234	0.190351	0.190351	0.209575	0.209575	0.152515							1674	203.335	3.81522	4.05479	4.33018	4.65039	5.02781	5.47995	6.03243	6.72444	7.61915	8.82588
1675	1512			3.81327															0.282372	0.222577	0.203425	0.173082	0.22834	0.209815	0.180005	0.219121	0.190252	0.190252	0.209466	0.209466	0.152436							1675	201.935	3.81327	4.05256	4.3276	4.64738	5.02424	5.47563	6.0271	6.71766	7.61024	8.81356
1676	1513			3.81132															0.282226	0.222462	0.20332	0.172992	0.228221	0.209706	0.179912	0.219008	0.190154	0.190154	0.209358	0.209358	0.152357							1676	200.572	3.81132	4.05034	4.32503	4.64438	5.02067	5.47132	6.02177	6.7109	7.60134	8.80127
1677	1514			3.80938															0.28208	0.222347	0.203215	0.172903	0.228103	0.209598	0.179819	0.218894	0.190055	0.190055	0.20925	0.20925	0.152279							1677	199.246	3.80938	4.04812	4.32247	4.64137	5.01711	5.46701	6.01646	6.70416	7.59247	8.78903
1678	1515			3.80744															0.281934	0.222232	0.20311	0.172814	0.227986	0.209489	0.179726	0.218781	0.189957	0.189957	0.209142	0.209142	0.1522							1678	197.953	3.80744	4.0459	4.31991	4.63838	5.01355	5.46272	6.01115	6.69743	7.58362	8.77682
1679	1516			3.8055															0.281789	0.222117	0.203005	0.172724	0.227868	0.209381	0.179633	0.218668	0.189859	0.189859	0.209034	0.209034	0.152121							1679	196.694	3.8055	4.04368	4.31735	4.63538	5.01	5.45843	6.00586	6.69071	7.57479	8.76465
1680	1517			3.80356															0.281643	0.222003	0.2029	0.172635	0.22775	0.209273	0.17954	0.218556	0.189761	0.189761	0.208926	0.208926	0.152043							1680	195.465	3.80356	4.04147	4.31479	4.6324	5.00646	5.45415	6.00057	6.68401	7.56599	8.75251
1681	1518			3.80163															0.281498	0.221888	0.202795	0.172546	0.227633	0.209165	0.179448	0.218443	0.189663	0.189663	0.208818	0.208818	0.151964							1681	194.266	3.80163	4.03926	4.31224	4.62941	5.00291	5.44987	5.9953	6.67732	7.55721	8.74041
1682	1519			3.7997															0.281353	0.221774	0.202691	0.172457	0.227516	0.209057	0.179355	0.21833	0.189566	0.189565	0.20871	0.20871	0.151886							1682	193.096	3.7997	4.03705	4.30969	4.62643	4.99938	5.4456	5.99004	6.67065	7.54845	8.72835
1683	1520			3.79777															0.281208	0.22166	0.202587	0.172368	0.227398	0.20895	0.179263	0.218218	0.189468	0.189468	0.208603	0.208603	0.151808							1683	191.953	3.79777	4.03485	4.30714	4.62346	4.99585	5.44134	5.98478	6.664	7.53971	8.71633
1684	1521			3.79584															0.281063	0.221546	0.202482	0.17228	0.227281	0.208842	0.179171	0.218105	0.18937	0.18937	0.208496	0.208495	0.15173							1684	190.836	3.79584	4.03264	4.3046	4.62048	4.99233	5.43709	5.97954	6.65735	7.531	8.70434
1685	1522			3.79392															0.280919	0.221432	0.202378	0.172191	0.227164	0.208735	0.179078	0.217993	0.189273	0.189273	0.208388	0.208388	0.151652							1685	189.745	3.79392	4.03044	4.30206	4.61752	4.98881	5.43285	5.97431	6.65073	7.52231	8.69239
1686	1523			3.79199															0.280774	0.221318	0.202274	0.172103	0.227048	0.208628	0.178986	0.217881	0.189176	0.189176	0.208281	0.208281	0.151574							1686	188.677	3.79199	4.02825	4.29952	4.61455	4.98529	5.42861	5.96908	6.64411	7.51364	8.68047
1687	1524			3.79007															0.28063	0.221204	0.20217	0.172014	0.226931	0.20852	0.178894	0.217769	0.189079	0.189078	0.208174	0.208174	0.151496							1687	187.632	3.79007	4.02605	4.29699	4.61159	4.98179	5.42438	5.96387	6.63752	7.50499	8.66859
1688	1525			3.78815															0.280486	0.221091	0.202066	0.171926	0.226815	0.208413	0.178803	0.217657	0.188982	0.188981	0.208067	0.208067	0.151418							1688	186.61	3.78815	4.02386	4.29446	4.60864	4.97828	5.42015	5.95867	6.63093	7.49636	8.65675
1689	1526			3.78623															0.280342	0.220977	0.201963	0.171838	0.226698	0.208306	0.178711	0.217546	0.188885	0.188884	0.20796	0.20796	0.15134							1689	185.609	3.78623	4.02167	4.29193	4.60569	4.97479	5.41594	5.95347	6.62436	7.48776	8.64494
1690	1527			3.78432															0.280198	0.220864	0.201859	0.17175	0.226582	0.208199	0.178619	0.217434	0.188788	0.188787	0.207854	0.207854	0.151263							1690	184.629	3.78432	4.01949	4.28941	4.60274	4.9713	5.41173	5.94829	6.61781	7.47917	8.63316
1691	1528			3.78241															0.280055	0.220751	0.201756	0.171662	0.226466	0.208093	0.178528	0.217323	0.188691	0.188691	0.207747	0.207747	0.151185							1691	183.668	3.78241	4.0173	4.28689	4.5998	4.96781	5.40753	5.94312	6.61126	7.47061	8.62143
1692	1529			3.7805															0.279911	0.220638	0.201652	0.171574	0.22635	0.207986	0.178436	0.217211	0.188594	0.188594	0.207641	0.207641	0.151108							1692	182.727	3.7805	4.01512	4.28438	4.59686	4.96433	5.40333	5.93795	6.60474	7.46207	8.60972
1693	1530			3.77859															0.279768	0.220525	0.201549	0.171486	0.226234	0.20788	0.178345	0.2171	0.188498	0.188498	0.207535	0.207535	0.15103							1693	181.804	3.77859	4.01294	4.28186	4.59392	4.96085	5.39915	5.9328	6.59822	7.45355	8.59805
1694	1531			3.77668															0.279625	0.220412	0.201446	0.171398	0.226118	0.207773	0.178254	0.216989	0.188401	0.188401	0.207428	0.207428	0.150953							1694	180.899	3.77668	4.01076	4.27935	4.59099	4.95738	5.39497	5.92766	6.59173	7.44506	8.58642
1695	1532			3.77478															0.279482	0.220299	0.201343	0.17131	0.226003	0.207667	0.178162	0.216878	0.188305	0.188305	0.207322	0.207322	0.150876							1695	180.01	3.77478	4.00859	4.27685	4.58807	4.95392	5.39079	5.92252	6.58524	7.43658	8.57482
1696	1533			3.77288															0.279339	0.220187	0.20124	0.171223	0.225887	0.207561	0.178071	0.216767	0.188209	0.188209	0.207216	0.207216	0.150799							1696	179.139	3.77288	4.00642	4.27434	4.58515	4.95046	5.38663	5.9174	6.57877	7.42813	8.56326
1697	1534			3.77098															0.279197	0.220074	0.201137	0.171135	0.225772	0.207455	0.177981	0.216657	0.188113	0.188112	0.207111	0.207111	0.150722							1697	178.283	3.77098	4.00425	4.27184	4.58223	4.94701	5.38247	5.91229	6.57231	7.41969	8.55173
1698	1535			3.76908															0.279054	0.219962	0.201035	0.171048	0.225657	0.207349	0.17789	0.216546	0.188017	0.188016	0.207005	0.207005	0.150645							1698	177.443	3.76908	4.00209	4.26934	4.57931	4.94356	5.37831	5.90718	6.56587	7.41128	8.54023
1699	1536			3.76718															0.278912	0.21985	0.200932	0.170961	0.225541	0.207243	0.177799	0.216436	0.187921	0.187921	0.206899	0.206899	0.150568							1699	176.618	3.76718	3.99992	4.26685	4.57641	4.94011	5.37417	5.90209	6.55944	7.40289	8.52877
1700	1537			3.76529															0.27877	0.219738	0.20083	0.170874	0.225427	0.207138	0.177708	0.216325	0.187825	0.187825	0.206794	0.206794	0.150491							1700	175.807	3.76529	3.99776	4.26436	4.5735	4.93668	5.37003	5.897	6.55303	7.39452	8.51734
1701	1538			3.7634															0.278628	0.219626	0.200728	0.170787	0.225312	0.207032	0.177618	0.216215	0.187729	0.187729	0.206689	0.206689	0.150415							1701	175.01	3.7634	3.9956	4.26187	4.5706	4.93324	5.3659	5.89193	6.54663	7.38617	8.50595
1702	1539			3.76151															0.278486	0.219514	0.200625	0.1707	0.225197	0.206927	0.177527	0.216105	0.187634	0.187634	0.206583	0.206583	0.150338							1702	174.227	3.76151	3.99345	4.25939	4.5677	4.92982	5.36178	5.88686	6.54024	7.37784	8.49459
1703	1540			3.75962															0.278344	0.219402	0.200523	0.170613	0.225082	0.206822	0.177437	0.215995	0.187538	0.187538	0.206478	0.206478	0.150262							1703	173.457	3.75962	3.99129	4.25691	4.56481	4.92639	5.35766	5.8818	6.53387	7.36953	8.48326
1704	1541			3.75773															0.278203	0.219291	0.200421	0.170526	0.224968	0.206717	0.177347	0.215885	0.187443	0.187443	0.206373	0.206373	0.150185							1704	172.699	3.75773	3.98914	4.25443	4.56192	4.92298	5.35355	5.87676	6.52751	7.36124	8.47196
1705	1542			3.75585															0.278061	0.219179	0.20032	0.17044	0.224854	0.206612	0.177257	0.215776	0.187348	0.187348	0.206268	0.206268	0.150109							1705	171.954	3.75585	3.987	4.25195	4.55903	4.91956	5.34945	5.87172	6.52116	7.35298	8.4607
1706	1543			3.75397															0.27792	0.219068	0.200218	0.170353	0.22474	0.206507	0.177167	0.215666	0.187253	0.187252	0.206164	0.206164	0.150033							1706	171.221	3.75397	3.98485	4.24948	4.55615	4.91616	5.34535	5.86669	6.51483	7.34473	8.44947
1707	1544			3.75209															0.277779	0.218957	0.200116	0.170267	0.224625	0.206402	0.177077	0.215557	0.187158	0.187157	0.206059	0.206059	0.149957							1707	170.5	3.75209	3.98271	4.24701	4.55327	4.91276	5.34126	5.86167	6.50851	7.3365	8.43828
1708	1545			3.75021															0.277638	0.218846	0.200015	0.17018	0.224512	0.206297	0.176987	0.215447	0.187063	0.187062	0.205955	0.205955	0.149881							1708	169.79	3.75021	3.98057	4.24455	4.5504	4.90936	5.33718	5.85666	6.5022	7.3283	8.42711
1709	1546			3.74834															0.277497	0.218735	0.199913	0.170094	0.224398	0.206193	0.176897	0.215338	0.186968	0.186968	0.20585	0.20585	0.149805							1709	169.09	3.74834	3.97843	4.24209	4.54753	4.90597	5.3331	5.85166	6.49591	7.32011	8.41598
1710	1547			3.74647															0.277357	0.218624	0.199812	0.170008	0.224284	0.206088	0.176808	0.215229	0.186873	0.186873	0.205746	0.205746	0.149729							1710	168.402	3.74647	3.9763	4.23963	4.54466	4.90258	5.32903	5.84667	6.48963	7.31194	8.40489
1711	1548			3.7446															0.277216	0.218513	0.199711	0.169922	0.224171	0.205984	0.176718	0.21512	0.186779	0.186778	0.205642	0.205642	0.149653							1711	167.724	3.7446	3.97416	4.23717	4.5418	4.8992	5.32497	5.84169	6.48336	7.3038	8.39382
1712	1549			3.74273															0.277076	0.218403	0.19961	0.169836	0.224057	0.20588	0.176629	0.215011	0.186684	0.186684	0.205538	0.205538	0.149577							1712	167.056	3.74273	3.97203	4.23472	4.53895	4.89583	5.32092	5.83672	6.47711	7.29567	8.38278
1713	1550			3.74086															0.276936	0.218292	0.199509	0.16975	0.223944	0.205775	0.176539	0.214903	0.18659	0.186589	0.205434	0.205434	0.149502							1713	166.397	3.74086	3.9699	4.23227	4.53609	4.89246	5.31687	5.83176	6.47087	7.28757	8.37178
1714	1551			3.73899															0.276796	0.218182	0.199408	0.169664	0.223831	0.205671	0.17645	0.214794	0.186495	0.186495	0.20533	0.20533	0.149426							1714	165.748	3.73899	3.96778	4.22982	4.53324	4.88909	5.31283	5.82681	6.46465	7.27948	8.36081
1715	1552			3.73713															0.276656	0.218072	0.199307	0.169578	0.223718	0.205568	0.176361	0.214686	0.186401	0.186401	0.205226	0.205226	0.149351							1715	165.109	3.73713	3.96566	4.22738	4.5304	4.88573	5.30879	5.82186	6.45843	7.27141	8.34987
1716	1553			3.73527															0.276517	0.217962	0.199207	0.169493	0.223605	0.205464	0.176272	0.214577	0.186307	0.186307	0.205123	0.205123	0.149275							1716	164.478	3.73527	3.96354	4.22494	4.52755	4.88237	5.30476	5.81693	6.45223	7.26337	8.33897
1717	1554			3.73341															0.276377	0.217852	0.199106	0.169407	0.223492	0.20536	0.176183	0.214469	0.186213	0.186213	0.205019	0.205019	0.1492							1717	163.857	3.73341	3.96142	4.2225	4.52472	4.87902	5.30074	5.812	6.44605	7.25534	8.32809
1718	1555			3.73156															0.276238	0.217742	0.199006	0.169322	0.223379	0.205257	0.176094	0.214361	0.186119	0.186119	0.204916	0.204916	0.149125							1718	163.244	3.73156	3.9593	4.22007	4.52188	4.87568	5.29673	5.80709	6.43987	7.24733	8.31724
1719	1556			3.7297															0.276099	0.217632	0.198906	0.169237	0.223267	0.205153	0.176006	0.214253	0.186025	0.186025	0.204813	0.204813	0.14905							1719	162.639	3.7297	3.95719	4.21764	4.51905	4.87234	5.29272	5.80218	6.43371	7.23934	8.30643
1720	1557			3.72785															0.27596	0.217523	0.198806	0.169151	0.223154	0.20505	0.175917	0.214145	0.185932	0.185932	0.20471	0.204709	0.148975							1720	162.042	3.72785	3.95508	4.21521	4.51623	4.869	5.28872	5.79728	6.42756	7.23137	8.29565
1721	1558			3.726															0.275821	0.217413	0.198705	0.169066	0.223042	0.204947	0.175829	0.214037	0.185838	0.185838	0.204607	0.204606	0.1489							1721	161.454	3.726	3.95297	4.21278	4.5134	4.86567	5.28473	5.79239	6.42143	7.22342	8.28489
1722	1559			3.72415															0.275682	0.217304	0.198606	0.168981	0.22293	0.204844	0.17574	0.21393	0.185745	0.185745	0.204504	0.204504	0.148825							1722	160.873	3.72415	3.95087	4.21036	4.51059	4.86235	5.28074	5.78751	6.41531	7.21549	8.27417
1723	1560			3.7223															0.275543	0.217195	0.198506	0.168896	0.222818	0.204741	0.175652	0.213822	0.185651	0.185651	0.204401	0.204401	0.14875							1723	160.299	3.7223	3.94876	4.20794	4.50777	4.85903	5.27676	5.78264	6.4092	7.20758	8.26348
1724	1561			3.72046															0.275405	0.217086	0.198406	0.168811	0.222706	0.204638	0.175564	0.213715	0.185558	0.185558	0.204298	0.204298	0.148675							1724	159.733	3.72046	3.94666	4.20553	4.50496	4.85571	5.27278	5.77778	6.4031	7.19969	8.25282
1725	1562			3.71862															0.275267	0.216977	0.198306	0.168727	0.222594	0.204535	0.175475	0.213607	0.185465	0.185465	0.204196	0.204196	0.148601							1725	159.175	3.71862	3.94457	4.20311	4.50215	4.8524	5.26881	5.77293	6.39702	7.19182	8.24219
1726	1563			3.71678															0.275129	0.216868	0.198207	0.168642	0.222482	0.204433	0.175387	0.2135	0.185372	0.185372	0.204093	0.204093	0.148526						Well 16	1726	1416	3.71678	3.94247	4.2007	4.49935	4.8491	5.26485	5.76809	6.39095	7.18396	8.23159
1727	1564			3.71494															0.274991	0.216759	0.198108	0.168558	0.222371	0.20433	0.175299	0.213393	0.185279	0.185279	0.203991	0.203991	0.148452							1727	1195.93	3.71494	3.94038	4.1983	4.49655	4.8458	5.2609	5.76325	6.38489	7.17613	8.22102
1728	1565			3.7131															0.274853	0.21665	0.198008	0.168473	0.222259	0.204228	0.175212	0.213286	0.185186	0.185186	0.203889	0.203889	0.148377							1728	1039.92	3.7131	3.93829	4.19589	4.49376	4.8425	5.25695	5.75843	6.37885	7.16831	8.21048
1729	1566			3.71127															0.274715	0.216542	0.197909	0.168389	0.222148	0.204125	0.175124	0.213179	0.185093	0.185093	0.203787	0.203786	0.148303							1729	923.643	3.71127	3.9362	4.19349	4.49096	4.83921	5.25301	5.75361	6.37281	7.16051	8.19997
1730	1567			3.70944															0.274578	0.216434	0.19781	0.168304	0.222037	0.204023	0.175036	0.213073	0.185001	0.185001	0.203685	0.203684	0.148229							1730	833.675	3.70944	3.93411	4.1911	4.48818	4.83592	5.24907	5.7488	6.36679	7.15273	8.18948
1731	1568			3.7076															0.274441	0.216325	0.197711	0.16822	0.221926	0.203921	0.174949	0.212966	0.184908	0.184908	0.203583	0.203583	0.148154							1731	762.016	3.7076	3.93203	4.1887	4.48539	4.83264	5.24514	5.744	6.36078	7.14497	8.17903
1732	1569			3.70578															0.274303	0.216217	0.197612	0.168136	0.221815	0.203819	0.174861	0.21286	0.184816	0.184816	0.203481	0.203481	0.14808							1732	703.602	3.70578	3.92995	4.18631	4.48261	4.82937	5.24122	5.73921	6.35479	7.13723	8.16861
1733	1570			3.70395															0.274166	0.216109	0.197514	0.168052	0.221704	0.203717	0.174774	0.212753	0.184724	0.184723	0.203379	0.203379	0.148006							1733	655.075	3.70395	3.92787	4.18392	4.47984	4.8261	5.2373	5.73443	6.34881	7.1295	8.15822
1734	1571			3.70213															0.274029	0.216001	0.197415	0.167968	0.221593	0.203616	0.174687	0.212647	0.184631	0.184631	0.203278	0.203278	0.147933							1734	614.12	3.70213	3.92579	4.18154	4.47706	4.82283	5.23339	5.72966	6.34284	7.1218	8.14785
1735	1572			3.7003															0.273893	0.215893	0.197316	0.167884	0.221483	0.203514	0.174599	0.212541	0.184539	0.184539	0.203176	0.203176	0.147859							1735	579.091	3.7003	3.92372	4.17915	4.4743	4.81957	5.22949	5.72489	6.33688	7.11411	8.13751
1736	1573			3.69848															0.273756	0.215786	0.197218	0.167801	0.221372	0.203413	0.174512	0.212435	0.184447	0.184447	0.203075	0.203075	0.147785							1736	548.785	3.69848	3.92165	4.17678	4.47153	4.81631	5.22559	5.72014	6.33093	7.10644	8.12721
1737	1574			3.69666															0.27362	0.215678	0.19712	0.167717	0.221262	0.203311	0.174425	0.212329	0.184355	0.184355	0.202974	0.202974	0.147711							1737	522.304	3.69666	3.91958	4.1744	4.46877	4.81306	5.2217	5.71539	6.325	7.09879	8.11693
1738	1575			3.69485															0.273483	0.215571	0.197022	0.167634	0.221152	0.20321	0.174339	0.212223	0.184263	0.184263	0.202873	0.202873	0.147638							1738	498.963	3.69485	3.91752	4.17203	4.46601	4.80982	5.21782	5.71065	6.31908	7.09116	8.10668
1739	1576			3.69303															0.273347	0.215464	0.196924	0.16755	0.221042	0.203109	0.174252	0.212118	0.184172	0.184171	0.202772	0.202772	0.147564							1739	478.232	3.69303	3.91545	4.16965	4.46326	4.80657	5.21394	5.70592	6.31317	7.08354	8.09646
1740	1577			3.69122															0.273211	0.215356	0.196826	0.167467	0.220932	0.203008	0.174165	0.212012	0.18408	0.18408	0.202671	0.202671	0.147491							1740	459.692	3.69122	3.91339	4.16729	4.46051	4.80334	5.21007	5.7012	6.30727	7.07595	8.08627
1741	1578			3.68941															0.273075	0.215249	0.196728	0.167384	0.220822	0.202907	0.174078	0.211907	0.183989	0.183988	0.20257	0.20257	0.147418							1741	443.01	3.68941	3.91133	4.16492	4.45776	4.80011	5.2062	5.69649	6.30139	7.06837	8.0761
1742	1579			3.6876															0.27294	0.215142	0.19663	0.1673	0.220712	0.202806	0.173992	0.211802	0.183897	0.183897	0.202469	0.202469	0.147344							1742	427.916	3.6876	3.90927	4.16256	4.45502	4.79688	5.20235	5.69179	6.29551	7.06081	8.06597
1743	1580			3.68579															0.272804	0.215035	0.196532	0.167217	0.220603	0.202705	0.173906	0.211696	0.183806	0.183806	0.202369	0.202369	0.147271							1743	414.193	3.68579	3.90722	4.1602	4.45228	4.79366	5.19849	5.68709	6.28965	7.05326	8.05586
1744	1581			3.68399															0.272669	0.214929	0.196435	0.167134	0.220493	0.202605	0.173819	0.211591	0.183715	0.183714	0.202268	0.202268	0.147198							1744	401.657	3.68399	3.90517	4.15785	4.44955	4.79044	5.19465	5.6824	6.2838	7.04574	8.04578
1745	1582			3.68219															0.272534	0.214822	0.196337	0.167051	0.220384	0.202504	0.173733	0.211486	0.183623	0.183623	0.202168	0.202168	0.147125							1745	390.159	3.68219	3.90312	4.15549	4.44681	4.78722	5.19081	5.67773	6.27797	7.03823	8.03572
1746	1583			3.68039															0.272398	0.214716	0.19624	0.166969	0.220275	0.202404	0.173647	0.211381	0.183532	0.183532	0.202068	0.202068	0.147052							1746	379.573	3.68039	3.90107	4.15314	4.44409	4.78402	5.18697	5.67306	6.27214	7.03074	8.0257
1747	1584			3.67859															0.272263	0.214609	0.196143	0.166886	0.220165	0.202304	0.173561	0.211277	0.183441	0.183441	0.201968	0.201968	0.146979							1747	369.792	3.67859	3.89903	4.1508	4.44136	4.78081	5.18315	5.6684	6.26633	7.02327	8.0157
1748	1585			3.67679															0.272129	0.214503	0.196046	0.166803	0.220056	0.202203	0.173475	0.211172	0.183351	0.18335	0.201868	0.201868	0.146906							1748	360.725	3.67679	3.89698	4.14845	4.43864	4.77761	5.17932	5.66374	6.26053	7.01581	8.00573
1749	1586			3.67499															0.271994	0.214397	0.195949	0.166721	0.219947	0.202103	0.173389	0.211068	0.18326	0.18326	0.201768	0.201768	0.146834							1749	352.296	3.67499	3.89494	4.14611	4.43593	4.77442	5.17551	5.6591	6.25474	7.00837	7.99579
1750	1587			3.6732															0.27186	0.214291	0.195852	0.166638	0.219839	0.202003	0.173303	0.210963	0.183169	0.183169	0.201668	0.201668	0.146761							1750	344.438	3.6732	3.8929	4.14377	4.43321	4.77123	5.1717	5.65446	6.24896	7.00095	7.98587
1751	1588			3.67141															0.271725	0.214185	0.195755	0.166556	0.21973	0.201904	0.173218	0.210859	0.183079	0.183079	0.201568	0.201568	0.146689							1751	337.092	3.67141	3.89087	4.14144	4.4305	4.76805	5.1679	5.64983	6.24319	6.99355	7.97598
1752	1589			3.66962															0.271591	0.214079	0.195658	0.166474	0.219622	0.201804	0.173132	0.210755	0.182988	0.182988	0.201469	0.201469	0.146616							1752	330.209	3.66962	3.88884	4.1391	4.4278	4.76487	5.1641	5.64522	6.23744	6.98616	7.96612
1753	1590			3.66783															0.271457	0.213973	0.195562	0.166391	0.219513	0.201704	0.173047	0.210651	0.182898	0.182898	0.201369	0.201369	0.146544							1753	323.744	3.66783	3.8868	4.13678	4.42509	4.76169	5.16031	5.6406	6.2317	6.9788	7.95628
1754	1591			3.66605															0.271323	0.213868	0.195465	0.166309	0.219405	0.201605	0.172961	0.210547	0.182808	0.182808	0.20127	0.20127	0.146471							1754	317.661	3.66605	3.88478	4.13445	4.4224	4.75852	5.15653	5.636	6.22597	6.97144	7.94647
1755	1592			3.66426															0.271189	0.213762	0.195369	0.166227	0.219297	0.201505	0.172876	0.210443	0.182718	0.182717	0.201171	0.201171	0.146399							1755	311.924	3.66426	3.88275	4.13212	4.4197	4.75535	5.15275	5.63141	6.22025	6.96411	7.93669
[truncated: 9,195 more rows]
[truncated: 42 more columns]

## Sheet: Pumping Timeline
	A1	A2	A3	B1	B2	B3	C1	C2	C3	D1	D2	D3		A1			B1			C1			D1			ENERGY EMISSIONS		Pipe Diameter:	8	in	There's a static and loss pressure section of the HP calculation. The static is based on 20 psi and the loss is based on the longest pipeline distance for that field (as a percentage of the distance that creates 20 psi of loss pressure for that pipe).
[truncated: 149 more rows]
[truncated: 35 more columns]

[truncated: 11 more sheets: Pipeline Results, Pipeline Costs, Trucking VMT, Trucking Costs, Trucking Results, Risk Assessment, Charts, Chart1, Pipe&Truck Comparison, P&T Comparison (metric tons), Emission Source Comparison]
